# Supplementary material for: Data for the subsurface characterization of Pahang River Basin with the application of Transient Electromagnetic geophysical surveys
Source: Data Brief. 2020 Apr 23;30:105491. doi: 10.1016/j.dib.2020.105491 (PMC7191212; doi:10.1016/j.dib.2020.105491)
Supplement: Supplementary file 10 [file mmc10.xlsx]

## Sheet: A1
E	N	Point	AC(mS/m)	Depth(m)				AC(mS/m)	Depth(m)
495312	431115	1	8.5136	5.69	-5.69			8.5136	-5.69
495312	431115	2	6.5519	36.49	-36.49			5.4211	-33.32
495312	431115	3	6.0662	35.08	-35.08			6.0662	-35.08
495312	431115	4	5.4211	33.32	-33.32			4.8049	-35.66
495312	431115	5	4.8049	35.66	-35.66			6.5519	-36.49
495312	431115	6	4.5399	40.31	-40.31			4.5399	-40.31
495312	431115	7	4.7895	45.91	-45.91			4.7895	-45.91
495312	431115	8	5.5621	50.73	-50.73			5.5621	-50.73
495312	431115	9	6.8326	54.63	-54.63			6.8326	-54.63
495312	431115	10	7.705	59.8	-59.8			7.705	-59.8
495312	431115	11	7.6452	66.1	-66.1			7.6452	-66.1
495312	431115	12	6.8572	72.12	-72.12			6.8572	-72.12
495312	431115	13	5.773	77.64	-77.64			5.773	-77.64
495312	431115	14	4.7296	80.9	-80.9			4.7296	-80.9
495312	431115	15	3.8617	84.13	-84.13			3.8617	-84.13
495312	431115	16	3.5348	87.8	-87.8			3.5348	-87.8
495312	431115	17	3.7567	91.14	-91.14			3.7567	-91.14
495312	431115	18	5.4769	96.39	-96.39			16.6923	-92.88
495312	431115	19	7.9863	95.53	-95.53			7.9863	-95.53
495312	431115	20	12.7568	106.3	-106.3			5.4769	-96.39
495312	431115	21	16.6923	92.88	-92.88			54.0957	-103.61
495312	431115	22	21.8265	110.1	-110.1			12.7568	-106.3
495312	431115	23	33.4051	112.54	-112.54			21.8265	-110.1
495312	431115	24	45.3326	111.09	-111.09			45.3326	-111.09
495312	431115	25	54.0957	103.61	-103.61			33.4051	-112.54
495312	431115	26	69.4277	130.16	-130.16			69.4277	-130.16
495312	431115	27	31.9143	169.87	-169.87			31.9143	-169.87

## Sheet: A2
E	N	Point	AC(mS/m)	Depth(m)				AC(mS/m)	Depth(m)
497191	431055	1	6.9794	3.82				6.9794	-3.82
497191	431055	2	2.5811	11.11				2.5811	-11.11
497191	431055	3	3.8671	45.06				3.8671	-45.06
497191	431055	5	4.3308	82.51				4.3308	-82.51
497191	431055	4	1.4888	107.07				1.4888	-107.07

## Sheet: A3
E	N	Point	AC(mS/m)	Depth(m)			AC(mS/m)	Depth(m)
499834	430692	1	23.7499	5.3			23.7499	-5.3
499834	430692	3	22.9683	10.39			22.9683	-10.39
499834	430692	5	22.0932	14.56			22.0932	-14.56
499834	430692	2	23.3833	16			23.3833	-16
499834	430692	4	22.5506	16.27			22.5506	-16.27
499834	430692	6	21.6294	17.18			21.6294	-17.18
499834	430692	7	21.149	17.7			21.149	-17.7
499834	430692	8	20.6551	19.68			20.6551	-19.68
499834	430692	9	20.1393	21.8			20.1393	-21.8
499834	430692	10	19.6034	23.86			19.6034	-23.86
499834	430692	11	19.0276	25.85			19.0276	-25.85
499834	430692	12	18.3696	27.8			18.3696	-27.8
499834	430692	13	17.6294	29.68			17.6294	-29.68
499834	430692	14	16.809	31.5			16.809	-31.5
499834	430692	15	15.9128	33.15			15.9128	-33.15
499834	430692	16	14.9259	35.69			14.9259	-35.69
499834	430692	17	13.8098	39.2			13.8098	-39.2
499834	430692	18	12.5489	42.75			12.5489	-42.75
499834	430692	19	11.1484	46.53			11.1484	-46.53
499834	430692	20	9.6224	50.27			9.6224	-50.27
499834	430692	21	7.9749	55.4			7.9749	-55.4
499834	430692	22	6.2229	60.32			6.2229	-60.32
499834	430692	23	4.397	65.62			4.397	-65.62
499834	430692	24	2.5285	78.26			2.5285	-78.26
499834	430692	25	0.9262	106.48			0.9262	-106.48

## Sheet: A4
E	N	Point	AC(mS/m)	Depth(m)		AC(mS/m)	Depth(m)
502500	430999	1	9.5978	6.64		9.5978	-6.64
502500	430999	3	8.8809	15.79		8.8809	-15.79
502500	430999	5	8.2421	23.8		8.2421	-23.8
502500	430999	6	7.9064	27.17		7.9064	-27.17
502500	430999	4	8.5795	27.62		8.5795	-27.62
502500	430999	7	7.5504	29.27		7.5504	-29.27
502500	430999	8	7.1777	31.65		7.1777	-31.65
502500	430999	9	6.7834	35.09		6.7834	-35.09
502500	430999	10	6.3666	38.14		6.3666	-38.14
502500	430999	11	5.9316	41.42		5.9316	-41.42
502500	430999	12	5.4796	44.4		5.4796	-44.4
502500	430999	13	5.0132	47.38		5.0132	-47.38
502500	430999	2	9.2564	47.56		9.2564	-47.56
502500	430999	14	4.5358	50.43		4.5358	-50.43
502500	430999	15	4.0499	53.3		4.0499	-53.3
502500	430999	16	3.5589	57.55		3.5589	-57.55
502500	430999	17	3.0691	63.01		3.0691	-63.01
502500	430999	18	2.5928	68.05		2.5928	-68.05
502500	430999	19	2.1468	74.17		2.1468	-74.17
502500	430999	20	1.712	79.3		1.712	-79.3
502500	430999	21	1.305	84.55		1.305	-84.55
502500	430999	22	0.9426	90.27		0.9426	-90.27
502500	430999	23	0.632	93.95		0.632	-93.95
502500	430999	24	0.3882	100.34		0.3882	-100.34
502500	430999	25	0.268	108.6		0.268	-108.6
502500	430999	26	0.3018	115.26		0.3018	-115.26
502500	430999	27	0.4985	121.42		0.4985	-121.42
502500	430999	28	0.8398	124.76		0.8398	-124.76
502500	430999	31	2.7737	131.42		2.7737	-131.42
502500	430999	29	1.372	132.88		1.372	-132.88
502500	430999	30	2.0865	134.53		2.0865	-134.53
502500	430999	32	3.5332	138.4		3.5332	-138.4
502500	430999	38	10.3422	140.88		10.3422	-140.88
502500	430999	35	6.6537	141.63		6.6537	-141.63
502500	430999	33	4.5178	141.93		4.5178	-141.93
502500	430999	34	5.5895	142.08		5.5895	-142.08
502500	430999	40	13.056	144.73		13.056	-144.73
502500	430999	37	9.1814	146.71		9.1814	-146.71
502500	430999	36	7.8542	147.55		7.8542	-147.55
502500	430999	39	11.6511	152.65		11.6511	-152.65
502500	430999	48	27.8338	153.96		27.8338	-153.96
502500	430999	45	22.1486	155.7		22.1486	-155.7
502500	430999	44	20.3603	155.96		20.3603	-155.96
502500	430999	43	18.5505	156.48		18.5505	-156.48
502500	430999	41	14.5631	156.7		14.5631	-156.7
502500	430999	47	26.0406	157.88		26.0406	-157.88
502500	430999	46	24.0647	160.61		24.0647	-160.61
502500	430999	42	16.5598	162.54		16.5598	-162.54
502500	430999	49	29.995	171.26		29.995	-171.26

## Sheet: A5
E	N	Point	AC(mS/m)	Depth(m)		AC(mS/m)	Depth(m)
504100	431000	1	8.9252	12.9		8.9252	-12.9
504100	431000	3	8.4384	23.26		8.4384	-23.26
504100	431000	2	8.7022	23.55		8.7022	-23.55
504100	431000	4	8.1706	24.74		8.1706	-24.74
504100	431000	5	7.8823	29.4		7.8823	-29.4
504100	431000	6	7.5711	31.61		7.5711	-31.61
504100	431000	7	7.2372	36.2		7.2372	-36.2
504100	431000	8	6.8882	40.39		6.8882	-40.39
504100	431000	9	6.5362	44.47		6.5362	-44.47
504100	431000	10	6.1846	48.34		6.1846	-48.34
504100	431000	11	5.8403	52.15		5.8403	-52.15
504100	431000	12	5.5052	56.2		5.5052	-56.2
504100	431000	13	5.183	59.55		5.183	-59.55
504100	431000	14	4.8772	64.63		4.8772	-64.63
504100	431000	15	4.5994	71.8		4.5994	-71.8
504100	431000	16	4.3585	79.02		4.3585	-79.02
504100	431000	17	4.1515	84.4		4.1515	-84.4
504100	431000	18	3.9766	91.18		3.9766	-91.18
504100	431000	19	3.8303	96.01		3.8303	-96.01
504100	431000	20	3.7105	102.72		3.7105	-102.72
504100	431000	21	3.6187	109.04		3.6187	-109.04
504100	431000	22	3.5493	115.15		3.5493	-115.15
504100	431000	23	3.5023	123.01		3.5023	-123.01
504100	431000	24	3.47	133.37		3.47	-133.37
504100	431000	25	3.44	133.5		3.44	-133.5
504100	431000	29	3.2915	136.02		3.2915	-136.02
504100	431000	26	3.4089	143.61		3.4089	-143.61
504100	431000	28	3.3157	143.79		3.3157	-143.79
504100	431000	27	3.3625	148.54		3.3625	-148.54
504100	431000	37	6.3236	164.3		6.3236	-164.3
504100	431000	32	2.8249	165.5		2.8249	-165.5
504100	431000	31	1.8568	166.25		1.8568	-166.25
504100	431000	40	8.4813	169.55		8.4813	-169.55
504100	431000	33	3.7567	174.55		3.7567	-174.55
504100	431000	49	15.7858	177.56		15.7858	-177.56
504100	431000	48	14.2395	184.87		14.2395	-184.87
504100	431000	47	12.7634	185.67		12.7634	-185.67
504100	431000	44	9.9068	189.01		9.9068	-189.01
504100	431000	35	4.9687	189.16		4.9687	-189.16
504100	431000	39	7.2543	199.94		7.2543	-199.94
504100	431000	36	5.5387	202.7		5.5387	-202.7
504100	431000	34	4.4259	205.85		4.4259	-205.85
504100	431000	46	11.4727	206.31		11.4727	-206.31
504100	431000	42	8.6332	208.53		8.6332	-208.53
504100	431000	38	7.0223	213.31		7.0223	-213.31
504100	431000	45	10.8825	216.49		10.8825	-216.49
504100	431000	43	9.048	221.63		9.048	-221.63
504100	431000	51	15.9413	221.95		15.9413	-221.95
504100	431000	50	16.5753	243.45		16.5753	-243.45
504100	431000	41	9.1248	245.74		9.1248	-245.74
504100	431000	30	2.8031	249.7		2.8031	-249.7

## Sheet: A6
E	N	Point	AC(mS/m)	Depth(m)		AC(mS/m)	Depth(m)
505999	430999	1	69.9429	26.91		69.9429	-26.91
505999	430999	2	72.4319	27.29		72.4319	-27.29
505999	430999	3	75.0212	29.1		75.0212	-29.1
505999	430999	4	77.9144	33.91		77.9144	-33.91
505999	430999	5	81.3384	40.66		81.3384	-40.66
505999	430999	6	85.4181	48.97		85.4181	-48.97
505999	430999	7	90.1274	56.55		90.1274	-56.55
505999	430999	8	95.3952	63.76		95.3952	-63.76
505999	430999	9	101.228	72.67		101.228	-72.67
505999	430999	10	107.695	82.98		107.695	-82.98
505999	430999	11	114.66	89.17		114.66	-89.17
505999	430999	12	121.862	92.04		121.862	-92.04
505999	430999	27	235.253	92.51		235.253	-92.51
505999	430999	19	174.79	93.36		174.79	-93.36
505999	430999	21	190.058	94.94		190.058	-94.94
505999	430999	13	129.261	96.65		129.261	-96.65
505999	430999	22	197.533	96.77		197.533	-96.77
505999	430999	24	212.609	96.85		212.609	-96.85
505999	430999	23	205.07	97.96		205.07	-97.96
505999	430999	17	159.698	98.19		159.698	-98.19
505999	430999	15	144.494	98.33		144.494	-98.33
505999	430999	25	220.171	99.07		220.171	-99.07
505999	430999	26	227.78	99.1		227.78	-99.1
505999	430999	18	167.294	99.35		167.294	-99.35
505999	430999	16	152.097	99.61		152.097	-99.61
505999	430999	14	136.86	101.08		136.86	-101.08
505999	430999	29	251.042	101.78		251.042	-101.78
505999	430999	30	258.781	102.72		258.781	-102.72
505999	430999	31	266.546	103		266.546	-103
505999	430999	20	182.407	105.26		182.407	-105.26
505999	430999	42	357.974	109.2		357.974	-109.2
505999	430999	40	341.214	109.52		341.214	-109.52
505999	430999	33	282.758	112.48		282.758	-112.48
505999	430999	28	243.052	114.91		243.052	-114.91
505999	430999	32	274.59	117.1		274.59	-117.1
505999	430999	36	307.602	118.85		307.602	-118.85
505999	430999	35	299.31	120.38		299.31	-120.38
505999	430999	34	290.983	121.56		290.983	-121.56
505999	430999	38	324.383	124.07		324.383	-124.07
505999	430999	37	315.965	125.79		315.965	-125.79
505999	430999	41	349.596	126.76		349.596	-126.76
505999	430999	39	332.804	128.92		332.804	-128.92

## Sheet: A7
E	N	Point	AC(mS/m)	Depth(m)		AC(mS/m)	Depth(m)
508000	430998	1	7.5046	1.85		7.5046	-1.85
508000	430998	2	6.8403	20.19		6.8403	-20.19
508000	430998	3	6.3228	21.04		6.3228	-21.04
508000	430998	4	5.8161	21.6		5.8161	-21.6
508000	430998	5	5.3279	23.47		5.3279	-23.47
508000	430998	6	4.8742	26.1		4.8742	-26.1
508000	430998	7	4.4622	28.92		4.4622	-28.92
508000	430998	8	4.0866	30.87		4.0866	-30.87
508000	430998	9	3.8008	32.55		3.8008	-32.55
508000	430998	10	3.8866	34.77		3.8866	-34.77
508000	430998	11	4.5818	37.09		4.5818	-37.09
508000	430998	12	6.1305	39.58		6.1305	-39.58
508000	430998	13	8.6061	41.22		8.6061	-41.22
508000	430998	14	12.0183	43.24		12.0183	-43.24
508000	430998	15	16.6728	45.39		16.6728	-45.39
508000	430998	16	22.8375	47.48		22.8375	-47.48
508000	430998	17	30.6723	49.04		30.6723	-49.04
508000	430998	18	40.2965	50.82		40.2965	-50.82
508000	430998	19	52.1119	52.84		52.1119	-52.84
508000	430998	20	65.8278	53.65		65.8278	-53.65
508000	430998	22	99.7746	56.02		99.7746	-56.02
508000	430998	21	81.9129	56.23		81.9129	-56.23
508000	430998	23	118.651	57.46		118.651	-57.46
508000	430998	24	139.873	58.88		139.873	-58.88
508000	430998	25	162.532	59.21		162.532	-59.21
508000	430998	26	188.249	62.34		188.249	-62.34
508000	430998	27	219.282	65.01		219.282	-65.01
508000	430998	28	256.672	69.33		256.672	-69.33
508000	430998	30	344.942	71.45		344.942	-71.45
508000	430998	29	300.067	72.25		300.067	-72.25
508000	430998	33	483.232	81.9		483.232	-81.9
508000	430998	32	437.532	82.47		437.532	-82.47
508000	430998	31	394.027	84.86		394.027	-84.86
508000	430998	36	109.59	98.1		109.59	-98.1
508000	430998	38	316.002	111.03		316.002	-111.03
508000	430998	35	187.425	128.89		187.425	-128.89
508000	430998	34	400.387	140.4		400.387	-140.4
508000	430998	37	207.499	354.47		207.499	-354.47

## Sheet: A8
E	N	Point	AC(mS/m)	Depth(m)		AC(mS/m)	Depth(m)
495059	428718	1	44.4465	6.67		44.4465	-6.67
495059	428718	3	48.1571	11.74		48.1571	-11.74
495059	428718	5	51.615	17.18		51.615	-17.18
495059	428718	7	55.2731	19.76		55.2731	-19.76
495059	428718	6	53.384	19.87		53.384	-19.87
495059	428718	8	57.1794	20.24		57.1794	-20.24
495059	428718	9	59.1483	21.1		59.1483	-21.1
495059	428718	4	49.7585	21.75		49.7585	-21.75
495059	428718	10	61.2165	22.38		61.2165	-22.38
495059	428718	11	63.4044	23.67		63.4044	-23.67
495059	428718	12	65.7019	24.73		65.7019	-24.73
495059	428718	13	68.0895	25.6		68.0895	-25.6
495059	428718	14	70.5551	26.43		70.5551	-26.43
495059	428718	15	73.0959	27.3		73.0959	-27.3
495059	428718	16	75.7226	28.37		75.7226	-28.37
495059	428718	17	78.4502	29.57		78.4502	-29.57
495059	428718	2	46.1838	29.74		46.1838	-29.74
495059	428718	18	81.2763	30.7		81.2763	-30.7
495059	428718	19	84.1796	31.69		84.1796	-31.69
495059	428718	20	87.1421	32.42		87.1421	-32.42
495059	428718	21	90.1512	33.14		90.1512	-33.14
495059	428718	22	93.2	33.8		93.2	-33.8
495059	428718	23	96.278	34.26		96.278	-34.26
495059	428718	24	99.3856	34.94		99.3856	-34.94
495059	428718	25	102.533	35.81		102.533	-35.81
495059	428718	26	105.719	36.59		105.719	-36.59
495059	428718	27	108.936	37.21		108.936	-37.21
495059	428718	28	112.178	37.85		112.178	-37.85
495059	428718	29	115.445	38.52		115.445	-38.52
495059	428718	30	118.733	39.18		118.733	-39.18
495059	428718	31	122.034	39.4		122.034	-39.4
495059	428718	32	125.354	40.63		125.354	-40.63
495059	428718	33	128.696	41.58		128.696	-41.58
495059	428718	34	132.051	42.66		132.051	-42.66
495059	428718	35	135.412	43.4		135.412	-43.4
495059	428718	36	138.778	44.82		138.778	-44.82
495059	428718	37	142.132	45.27		142.132	-45.27
495059	428718	38	145.467	46.38		145.467	-46.38
495059	428718	39	148.778	46.83		148.778	-46.83
495059	428718	40	152.059	48.17		152.059	-48.17
495059	428718	41	155.291	48.96		155.291	-48.96
495059	428718	42	158.454	50.58		158.454	-50.58
495059	428718	43	161.533	51.32		161.533	-51.32
495059	428718	44	164.534	52.36		164.534	-52.36
495059	428718	45	167.443	53.22		167.443	-53.22
495059	428718	46	170.266	53.98		170.266	-53.98
495059	428718	47	172.976	55.19		172.976	-55.19
495059	428718	48	175.515	56.7		175.515	-56.7
495059	428718	49	177.796	58.73		177.796	-58.73
495059	428718	50	179.691	61.27		179.691	-61.27
495059	428718	51	181.139	63.54		181.139	-63.54
495059	428718	52	182.161	65.53		182.161	-65.53
495059	428718	53	182.379	71.02		182.379	-71.02
495059	428718	54	181.704	73.21		181.704	-73.21
495059	428718	55	180.334	76.78		180.334	-76.78
495059	428718	56	177.791	83.12		177.791	-83.12
495059	428718	57	173.946	89.35		173.946	-89.35
495059	428718	59	162.892	96.07		162.892	-96.07
495059	428718	61	150.872	96.84		150.872	-96.84
495059	428718	58	168.649	100.26		168.649	-100.26
495059	428718	62	145.037	100.81		145.037	-100.81
495059	428718	60	156.904	104.32		156.904	-104.32
495059	428718	69	115.488	109.29		115.488	-109.29
495059	428718	70	103.031	114.8		103.031	-114.8
495059	428718	71	90.0573	123.5		90.0573	-123.5
495059	428718	63	137.722	126.28		137.722	-126.28
495059	428718	64	129.393	130.69		129.393	-130.69
495059	428718	65	120.842	133.18		120.842	-133.18
495059	428718	73	64.122	152.14		64.122	-152.14
495059	428718	74	50.9186	188.35		50.9186	-188.35
495059	428718	66	111.849	237.61		111.849	-237.61
495059	428718	72	76.2232	251.46		76.2232	-251.46
495059	428718	67	112.743	306.13		112.743	-306.13
495059	428718	68	123.916	345.46		123.916	-345.46

## Sheet: A9
E	N	Point	AC(mS/m)	Depth(m)		AC(mS/m)	Depth(m)
497800	428900	1	15.7328	10.08		15.7328	-10.08
497800	428900	2	15.2193	14.34		15.2193	-14.34
497800	428900	3	14.604	14.92		14.604	-14.92
497800	428900	4	13.9434	19.04		13.9434	-19.04
497800	428900	5	13.2511	19.68		13.2511	-19.68
497800	428900	6	12.5357	22.49		12.5357	-22.49
497800	428900	7	11.8143	23.95		11.8143	-23.95
497800	428900	8	11.1167	27.22		11.1167	-27.22
497800	428900	9	10.4522	30.71		10.4522	-30.71
497800	428900	10	9.8413	33.83		9.8413	-33.83
497800	428900	11	9.2838	36.64		9.2838	-36.64
497800	428900	12	8.7809	39.19		8.7809	-39.19
497800	428900	13	8.3306	41.59		8.3306	-41.59
497800	428900	14	7.9225	43.85		7.9225	-43.85
497800	428900	15	7.5531	46		7.5531	-46
497800	428900	16	7.2192	48.84		7.2192	-48.84
497800	428900	17	6.9218	52.36		6.9218	-52.36
497800	428900	18	6.6423	55.81		6.6423	-55.81
497800	428900	19	6.3642	58.77		6.3642	-58.77
497800	428900	20	6.0769	61.53		6.0769	-61.53
497800	428900	21	5.7739	64.16		5.7739	-64.16
497800	428900	22	5.4512	66.77		5.4512	-66.77
497800	428900	23	5.1134	68.58		5.1134	-68.58
497800	428900	24	4.7638	71.82		4.7638	-71.82
497800	428900	25	4.4069	74.5		4.4069	-74.5
497800	428900	26	4.0722	76.75		4.0722	-76.75
497800	428900	27	3.7573	78.67		3.7573	-78.67
497800	428900	28	3.4753	79.92		3.4753	-79.92
497800	428900	29	3.2806	83.98		3.2806	-83.98
497800	428900	30	3.2796	87.45		3.2796	-87.45
497800	428900	31	3.706	93.4		3.706	-93.4
497800	428900	47	92.0868	93.86		92.0868	-93.86
497800	428900	35	9.6204	94.65		9.6204	-94.65
497800	428900	34	8.441	96.55		8.441	-96.55
497800	428900	42	42.2517	97.88		42.2517	-97.88
497800	428900	32	4.9696	98.24		4.9696	-98.24
497800	428900	33	6.8097	98.32		6.8097	-98.32
497800	428900	40	28.9968	98.92		28.9968	-98.92
497800	428900	39	26.7701	101.7		26.7701	-101.7
497800	428900	51	50.4192	103.46		50.4192	-103.46
497800	428900	36	11.7986	105.02		11.7986	-105.02
497800	428900	43	51.8707	105.63		51.8707	-105.63
497800	428900	37	16.216	107.89		16.216	-107.89
497800	428900	56	20.9535	109.34		20.9535	-109.34
497800	428900	38	21.9915	113.17		21.9915	-113.17
497800	428900	45	68.3714	113.76		68.3714	-113.76
497800	428900	49	80.8552	126.44		80.8552	-126.44
497800	428900	54	22.0309	127.42		22.0309	-127.42
497800	428900	41	35.5945	141.6		35.5945	-141.6
497800	428900	58	29.904	148.1		29.904	-148.1
497800	428900	57	30.0257	154.05		30.0257	-154.05
497800	428900	50	59.4814	155.15		59.4814	-155.15
497800	428900	46	78.115	161.07		78.115	-161.07
497800	428900	55	14.8234	167.9		14.8234	-167.9
497800	428900	52	37.9043	173.78		37.9043	-173.78
497800	428900	44	60.2144	180.28		60.2144	-180.28
497800	428900	48	93.1306	212.03		93.1306	-212.03
497800	428900	53	61.3425	307.71		61.3425	-307.71

## Sheet: A10
E	N	Point	AC(mS/m)	Depth(m)		AC(mS/m)	Depth(m)
499837	428777	1	32.0279	7.27		32.0279	-7.27
499837	428777	3	32.5589	8.8		32.5589	-8.8
499837	428777	2	32.2826	10.73		32.2826	-10.73
499837	428777	5	33.211	10.97		33.211	-10.97
499837	428777	4	32.8488	11.69		32.8488	-11.69
499837	428777	6	33.6242	12.49		33.6242	-12.49
499837	428777	7	34.158	12.85		34.158	-12.85
499837	428777	8	34.9064	14.06		34.9064	-14.06
499837	428777	9	36.3773	15.36		36.3773	-15.36
499837	428777	10	38.5635	16.55		38.5635	-16.55
499837	428777	11	40.7729	17.71		40.7729	-17.71
499837	428777	12	42.7602	18.7		42.7602	-18.7
499837	428777	13	44.4083	19.56		44.4083	-19.56
499837	428777	14	45.9188	20.34		45.9188	-20.34
499837	428777	15	47.3369	21.03		47.3369	-21.03
499837	428777	16	48.7198	21.98		48.7198	-21.98
499837	428777	17	50.149	23.27		50.149	-23.27
499837	428777	18	51.7584	24.28		51.7584	-24.28
499837	428777	19	53.5444	24.87		53.5444	-24.87
499837	428777	20	55.5851	25.79		55.5851	-25.79
499837	428777	21	57.929	26.41		57.929	-26.41
499837	428777	22	60.5418	27.08		60.5418	-27.08
499837	428777	23	63.5081	27.88		63.5081	-27.88
499837	428777	24	66.844	28.58		66.844	-28.58
499837	428777	25	70.7567	30.08		70.7567	-30.08
499837	428777	26	75.3791	31.25		75.3791	-31.25
499837	428777	27	80.5871	32.31		80.5871	-32.31
499837	428777	28	86.2143	32.83		86.2143	-32.83
499837	428777	29	92.0205	32.98		92.0205	-32.98
499837	428777	30	98.2546	34.42		98.2546	-34.42
499837	428777	31	105.168	35.6		105.168	-35.6
499837	428777	32	112.516	37.32		112.516	-37.32
499837	428777	33	119.873	37.35		119.873	-37.35
499837	428777	34	127.278	38.64		127.278	-38.64
499837	428777	35	134.69	41.02		134.69	-41.02
499837	428777	36	142.141	41.13		142.141	-41.13
499837	428777	37	149.642	42.15		149.642	-42.15
499837	428777	38	157.196	46.14		157.196	-46.14
499837	428777	39	163.957	47.78		163.957	-47.78
499837	428777	40	169.456	48.2		169.456	-48.2
499837	428777	43	169.025	51.21		169.025	-51.21
499837	428777	41	171.013	52.58		171.013	-52.58
499837	428777	42	169.62	53.26		169.62	-53.26
499837	428777	44	164.732	58.05		164.732	-58.05
499837	428777	46	136.136	61.52		136.136	-61.52
499837	428777	53	47.0594	62.51		47.0594	-62.51
499837	428777	45	150.738	62.85		150.738	-62.85
499837	428777	52	7.7097	63.52		7.7097	-63.52
499837	428777	48	145.497	69.38		145.497	-69.38
499837	428777	47	134.254	70.64		134.254	-70.64
499837	428777	50	96.7345	75.29		96.7345	-75.29
499837	428777	55	47.7999	82.72		47.7999	-82.72
499837	428777	56	3.6333	82.78		3.6333	-82.78
499837	428777	49	128.088	82.95		128.088	-82.95
499837	428777	54	102.999	83.9		102.999	-83.9
499837	428777	51	47.6883	165.51		47.6883	-165.51

[truncated: 30 more sheets: A11, A12, A13, A14, A15, A16, A17, A18, A19, A20, A21, A22, A23, A24, A25, A26, A27, A28, A29, A30 …]
