# Supplementary material for: Data for the subsurface characterization of Pahang River Basin with the application of Transient Electromagnetic geophysical surveys
Source: Data Brief. 2020 Apr 23;30:105491. doi: 10.1016/j.dib.2020.105491 (PMC7191212; doi:10.1016/j.dib.2020.105491)
Supplement: Supplementary file 11 [file mmc11.xlsx]

## Sheet: B1
E	N	Point	AC(mS/m)	Depth(m)		AC(mS/m)	Depth(m)
494999	419100	1	45.0038	10.23		45.0038	-10.23
494999	419100	3	48.2905	12.7		48.2905	-12.7
494999	419100	5	51.6809	16.96		51.6809	-16.96
494999	419100	7	55.3122	20.24		55.3122	-20.24
494999	419100	6	53.4212	20.48		53.4212	-20.48
494999	419100	4	49.8872	21.64		49.8872	-21.64
494999	419100	8	57.2694	21.92		57.2694	-21.92
494999	419100	9	59.3826	23.64		59.3826	-23.64
494999	419100	2	46.59	23.88		46.59	-23.88
494999	419100	10	61.6538	25.36		61.6538	-25.36
494999	419100	11	64.0824	27.08		64.0824	-27.08
494999	419100	12	66.666	28.77		66.666	-28.77
494999	419100	13	69.4012	30.42		69.4012	-30.42
494999	419100	14	72.2773	31.92		72.2773	-31.92
494999	419100	15	75.2843	33.41		75.2843	-33.41
494999	419100	16	78.4455	35.57		78.4455	-35.57
494999	419100	17	81.8111	38.39		81.8111	-38.39
494999	419100	18	85.3972	41.16		85.3972	-41.16
494999	419100	19	89.1871	43.71		89.1871	-43.71
494999	419100	20	93.1697	46.36		93.1697	-46.36
494999	419100	21	97.34	48.97		97.34	-48.97
494999	419100	22	101.675	51.2		101.675	-51.2
494999	419100	23	106.163	53.72		106.163	-53.72
494999	419100	24	110.831	56.98		110.831	-56.98
494999	419100	25	115.72	61.2		115.72	-61.2
494999	419100	26	120.829	64.95		120.829	-64.95
494999	419100	27	126.129	68.75		126.129	-68.75
494999	419100	28	131.572	71.22		131.572	-71.22
494999	419100	29	137.139	74.82		137.139	-74.82
494999	419100	30	142.809	77.05		142.809	-77.05
494999	419100	31	148.543	79.11		148.543	-79.11
494999	419100	32	154.347	82.36		154.347	-82.36
494999	419100	33	160.214	85.65		160.214	-85.65
494999	419100	34	166.122	87.83		166.122	-87.83
494999	419100	35	172.05	89.44		172.05	-89.44
494999	419100	36	177.994	91.17		177.994	-91.17
494999	419100	38	189.913	93.17		189.913	-93.17
494999	419100	39	195.872	93.21		195.872	-93.21
494999	419100	37	183.953	93.93		183.953	-93.93
494999	419100	41	207.79	96.87		207.79	-96.87
494999	419100	40	201.831	97.13		201.831	-97.13
494999	419100	43	219.679	97.22		219.679	-97.22
494999	419100	45	231.567	98.8		231.567	-98.8
494999	419100	44	225.628	99.33		225.628	-99.33
494999	419100	42	213.736	100.23		213.736	-100.23
494999	419100	48	249.299	100.57		249.299	-100.57
494999	419100	50	261.128	100.85		261.128	-100.85
494999	419100	51	267.045	100.92		267.045	-100.92
494999	419100	83	443.536	101.21		443.536	-101.21
494999	419100	52	272.959	101.62		272.959	-101.62
494999	419100	47	243.384	101.67		243.384	-101.67
494999	419100	49	255.214	101.67		255.214	-101.67
494999	419100	46	237.484	103.11		237.484	-103.11
494999	419100	53	278.857	103.38		278.857	-103.38
494999	419100	60	319.22	105.95		319.22	-105.95
494999	419100	54	284.699	106.79		284.699	-106.79
494999	419100	55	290.487	107.31		290.487	-107.31
494999	419100	57	301.989	107.48		301.989	-107.48
494999	419100	59	313.422	107.62		313.422	-107.62
494999	419100	56	296.239	108.54		296.239	-108.54
494999	419100	81	424.767	108.74		424.767	-108.74
494999	419100	58	307.707	110.09		307.707	-110.09
494999	419100	62	330.401	110.66		330.401	-110.66
494999	419100	63	336.067	110.9		336.067	-110.9
494999	419100	77	391.837	111.5		391.837	-111.5
494999	419100	80	415.118	112.82		415.118	-112.82
494999	419100	79	405.647	114.75		405.647	-114.75
494999	419100	64	341.631	115		341.631	-115
494999	419100	61	324.865	115.26		324.865	-115.26
494999	419100	74	376.717	118.27		376.717	-118.27
494999	419100	73	369.824	118.7		369.824	-118.7
494999	419100	66	351.448	118.99		351.448	-118.99
494999	419100	68	360.394	123.5		360.394	-123.5
494999	419100	65	346.642	125.2		346.642	-125.2
494999	419100	82	434	126.36		434	-126.36
494999	419100	67	356.072	128.55		356.072	-128.55
494999	419100	75	383.08	128.98		383.08	-128.98
494999	419100	69	364.587	130.46		364.587	-130.46
494999	419100	71	362.554	132.87		362.554	-132.87
494999	419100	78	398.866	143.66		398.866	-143.66
494999	419100	72	365.235	144.68		365.235	-144.68
494999	419100	76	385.805	153.44		385.805	-153.44
494999	419100	70	363.864	161.01		363.864	-161.01

## Sheet: B2
E	N	Point	AC(mS/m)	Depth(m)		AC(mS/m)	Depth(m)
497000	419099	1	46.6041	5.06		46.6041	-5.06
497000	419099	3	50.3714	13.63		50.3714	-13.63
497000	419099	5	54.1929	19.17		54.1929	-19.17
497000	419099	6	56.2438	21.24		56.2438	-21.24
497000	419099	4	52.1417	21.25		52.1417	-21.25
497000	419099	7	58.4524	22.3		58.4524	-22.3
497000	419099	8	60.7928	23.87		60.7928	-23.87
497000	419099	9	63.3099	25.82		63.3099	-25.82
497000	419099	10	66.019	27.69		66.019	-27.69
497000	419099	2	48.2708	27.83		48.2708	-27.83
497000	419099	11	68.9109	29.46		68.9109	-29.46
497000	419099	12	71.9732	31.13		71.9732	-31.13
497000	419099	13	75.1902	32.59		75.1902	-32.59
497000	419099	14	78.5458	34.04		78.5458	-34.04
497000	419099	15	82.0371	35.48		82.0371	-35.48
497000	419099	16	85.688	37.48		85.688	-37.48
497000	419099	17	89.5489	40.08		89.5489	-40.08
497000	419099	18	93.6353	42.54		93.6353	-42.54
497000	419099	19	97.9267	44.95		97.9267	-44.95
497000	419099	20	102.412	47.34		102.412	-47.34
497000	419099	21	107.077	49.54		107.077	-49.54
497000	419099	22	111.903	51.65		111.903	-51.65
497000	419099	23	116.881	53.85		116.881	-53.85
497000	419099	24	122.03	56.72		122.03	-56.72
497000	419099	25	127.4	60.88		127.4	-60.88
497000	419099	26	132.993	64.33		132.993	-64.33
497000	419099	27	138.764	67.55		138.764	-67.55
497000	419099	28	144.704	71.39		144.704	-71.39
497000	419099	29	150.771	73.58		150.771	-73.58
497000	419099	30	156.943	77.33		156.943	-77.33
497000	419099	31	163.206	80.1		163.206	-80.1
497000	419099	32	169.528	83.08		169.528	-83.08
497000	419099	33	175.902	87.82		175.902	-87.82
497000	419099	34	182.297	92.23		182.297	-92.23
497000	419099	35	188.681	95.39		188.681	-95.39
497000	419099	36	195.042	98.33		195.042	-98.33
497000	419099	83	285.629	99.21		285.629	-99.21
497000	419099	37	201.329	103.24		201.329	-103.24
497000	419099	38	207.514	105.04		207.514	-105.04
497000	419099	39	213.636	107.16		213.636	-107.16
497000	419099	40	219.673	109.26		219.673	-109.26
497000	419099	41	225.492	115.12		225.492	-115.12
497000	419099	42	231.087	116.32		231.087	-116.32
497000	419099	75	259.71	116.9		259.71	-116.9
497000	419099	44	241.629	119.82		241.629	-119.82
497000	419099	43	236.433	121.35		236.433	-121.35
497000	419099	74	253.681	123.73		253.681	-123.73
497000	419099	45	246.651	124.79		246.651	-124.79
497000	419099	48	259.673	127.7		259.673	-127.7
497000	419099	47	255.312	128.33		255.312	-128.33
497000	419099	46	251.093	129.96		251.093	-129.96
497000	419099	51	271.168	130.41		271.168	-130.41
497000	419099	49	263.723	133.27		263.723	-133.27
497000	419099	50	267.332	133.78		267.332	-133.78
497000	419099	76	265.195	134.08		265.195	-134.08
497000	419099	78	271.213	134.79		271.213	-134.79
497000	419099	82	280.626	136.43		280.626	-136.43
497000	419099	79	275.34	137.14		275.34	-137.14
497000	419099	53	276.39	141.42		276.39	-141.42
497000	419099	80	278.867	141.79		278.867	-141.79
497000	419099	52	274.292	142.77		274.292	-142.77
497000	419099	59	280.445	143.69		280.445	-143.69
497000	419099	56	278.532	144.37		278.532	-144.37
497000	419099	67	278.406	144.85		278.406	-144.85
497000	419099	54	278.042	146.78		278.042	-146.78
497000	419099	58	279.458	147.8		279.458	-147.8
497000	419099	61	279.593	148.5		279.593	-148.5
497000	419099	77	268.239	148.71		268.239	-148.71
497000	419099	57	279.226	148.77		279.226	-148.77
497000	419099	64	278.544	149.63		278.544	-149.63
497000	419099	63	278.403	151.83		278.403	-151.83
497000	419099	65	278.662	152.22		278.662	-152.22
497000	419099	55	278.216	155.14		278.216	-155.14
497000	419099	72	258.545	157.45		258.545	-157.45
497000	419099	66	278.316	157.47		278.316	-157.47
497000	419099	62	279.122	160.22		279.122	-160.22
497000	419099	60	280.164	161.46		280.164	-161.46
497000	419099	81	279.588	166.15		279.588	-166.15
497000	419099	71	260.663	169.75		260.663	-169.75
497000	419099	70	264.549	171.37		264.549	-171.37
497000	419099	68	277.154	175.12		277.154	-175.12
497000	419099	69	270.586	186.59		270.586	-186.59
497000	419099	73	253.672	191.07		253.672	-191.07

## Sheet: B3
E	N	Point	AC(mS/m)	Depth(m)		AC(mS/m)	Depth(m)
499150	419000	1	17.2143	8.94		17.2143	-8.94
499150	419000	3	10.7119	16.02		10.7119	-16.02
499150	419000	5	5.57	21.89		5.57	-21.89
499150	419000	4	7.7658	23.84		7.7658	-23.84
499150	419000	2	13.5114	24.99		13.5114	-24.99
499150	419000	6	3.5635	25.32		3.5635	-25.32
499150	419000	7	2.3504	26.68		2.3504	-26.68
499150	419000	8	1.8762	29.58		1.8762	-29.58
499150	419000	9	2.5125	33.07		2.5125	-33.07
499150	419000	10	4.7242	36.5		4.7242	-36.5
499150	419000	11	7.4165	39.92		7.4165	-39.92
499150	419000	12	8.4741	43.37		8.4741	-43.37
499150	419000	13	8.4142	46.71		8.4142	-46.71
499150	419000	14	7.7439	49.85		7.7439	-49.85
499150	419000	15	6.7093	52.88		6.7093	-52.88
499150	419000	16	5.4602	57.99		5.4602	-57.99
499150	419000	17	4.3211	65.31		4.3211	-65.31
499150	419000	18	3.4365	69.9		3.4365	-69.9
499150	419000	19	2.7247	74.68		2.7247	-74.68
499150	419000	20	2.2441	83.1		2.2441	-83.1
499150	419000	21	2.1902	86.36		2.1902	-86.36
499150	419000	22	2.2608	86.39		2.2608	-86.39
499150	419000	23	2.8111	95.07		2.8111	-95.07
499150	419000	24	3.8873	95.48		3.8873	-95.48

## Sheet: B4
E	N	Point	AC(mS/m)	Depth(m)		AC(mS/m)	Depth(m)
501049	419100	1	13.2584	3.09		13.2584	-3.09
501049	419100	2	5.5529	30.89		5.5529	-30.89
501049	419100	3	3.0852	31.26		3.0852	-31.26
501049	419100	4	1.0815	33.38		1.0815	-33.38
501049	419100	5	0.3213	37.95		0.3213	-37.95
501049	419100	6	1.4801	43.71		1.4801	-43.71
501049	419100	7	4.4804	50.56		4.4804	-50.56
501049	419100	8	5.5859	57.56		5.5859	-57.56
501049	419100	9	5.6675	63.93		5.6675	-63.93
501049	419100	10	5.1516	72.72		5.1516	-72.72
501049	419100	11	4.4393	83.2		4.4393	-83.2
501049	419100	12	3.9518	96.94		3.9518	-96.94
501049	419100	13	3.5435	104.78		3.5435	-104.78
501049	419100	14	3.0474	121.33		3.0474	-121.33
501049	419100	15	2.4534	131.54		2.4534	-131.54
501049	419100	16	2.6626	155.63		2.6626	-155.63
501049	419100	17	2.5589	160.25		2.5589	-160.25
501049	419100	18	2.6597	168.52		2.6597	-168.52
501049	419100	19	3.1956	187.65		3.1956	-187.65
501049	419100	20	4.8828	224.64		4.8828	-224.64
501049	419100	24	5.8236	276.29		5.8236	-276.29
501049	419100	21	4.5156	278.07		4.5156	-278.07
501049	419100	25	3.4396	294.99		3.4396	-294.99
501049	419100	22	2.5062	295.89		2.5062	-295.89
501049	419100	23	5.5338	314.13		5.5338	-314.13

## Sheet: B5
E	N	Point	AC(mS/m)	Depth(m)		AC(mS/m)	Depth(m)
503000	419000	1	31.1571	3.79		31.1571	-3.79
503000	419000	3	28.8685	7.54		28.8685	-7.54
503000	419000	2	30.0691	8.85		30.0691	-8.85
503000	419000	5	26.1931	11.86		26.1931	-11.86
503000	419000	4	27.5738	11.98		27.5738	-11.98
503000	419000	6	24.8282	14.61		24.8282	-14.61
503000	419000	7	23.5009	15.58		23.5009	-15.58
503000	419000	8	22.2085	18.05		22.2085	-18.05
503000	419000	9	21.0102	20.55		21.0102	-20.55
503000	419000	10	19.9288	22.81		19.9288	-22.81
503000	419000	11	18.9622	25		18.9622	-25
503000	419000	12	18.1181	27.11		18.1181	-27.11
503000	419000	13	17.3847	29.04		17.3847	-29.04
503000	419000	14	16.7447	30.67		16.7447	-30.67
503000	419000	15	16.1836	32.24		16.1836	-32.24
503000	419000	16	15.697	34		15.697	-34
503000	419000	17	15.2881	36.02		15.2881	-36.02
503000	419000	18	14.9488	37.86		14.9488	-37.86
503000	419000	19	14.6599	39.42		14.6599	-39.42
503000	419000	20	14.4098	40.78		14.4098	-40.78
503000	419000	21	14.1903	42.53		14.1903	-42.53
503000	419000	22	13.9936	43.7		13.9936	-43.7
503000	419000	23	13.808	45.2		13.808	-45.2
503000	419000	24	13.6295	46.94		13.6295	-46.94
503000	419000	25	13.4449	49.22		13.4449	-49.22
503000	419000	26	13.2455	50.99		13.2455	-50.99
503000	419000	27	13.0383	52.81		13.0383	-52.81
503000	419000	28	12.8324	55.51		12.8324	-55.51
503000	419000	29	12.6607	55.63		12.6607	-55.63
503000	419000	32	12.2027	56.37		12.2027	-56.37
503000	419000	33	12.0514	56.44		12.0514	-56.44
503000	419000	30	12.5008	56.47		12.5008	-56.47
503000	419000	31	12.3524	56.57		12.3524	-56.57
503000	419000	34	11.9549	58.47		11.9549	-58.47
503000	419000	45	83.0476	58.66		83.0476	-58.66
503000	419000	48	153.591	60.53		153.591	-60.53
503000	419000	46	105.598	66.01		105.598	-66.01
503000	419000	35	12.7513	68.46		12.7513	-68.46
503000	419000	39	27.1181	70.04		27.1181	-70.04
503000	419000	47	129.787	73.17		129.787	-73.17
503000	419000	40	45.133	73.99		45.133	-73.99
503000	419000	38	9.1762	77.44		9.1762	-77.44
503000	419000	36	14.8716	80.15		14.8716	-80.15
503000	419000	42	50.6488	85.46		50.6488	-85.46
503000	419000	44	60.9381	86.85		60.9381	-86.85
503000	419000	37	9.5677	90.08		9.5677	-90.08
503000	419000	41	46.3383	142.75		46.3383	-142.75
503000	419000	43	55.9266	147.75		55.9266	-147.75

## Sheet: B6
E	N	Point	AC(mS/m)	Depth(m)		AC(mS/m)	Depth(m)
505001	419000	1	6.3444	33.75		6.3444	-33.75
505001	419000	2	5.9677	46.95		5.9677	-46.95
505001	419000	3	5.4855	58.8		5.4855	-58.8
505001	419000	4	4.9488	72.56		4.9488	-72.56
505001	419000	5	4.3734	84.76		4.3734	-84.76
505001	419000	6	3.7737	96.36		3.7737	-96.36
505001	419000	7	3.158	111.79		3.158	-111.79
505001	419000	8	2.5269	134.67		2.5269	-134.67
505001	419000	9	1.8888	157.74		1.8888	-157.74
505001	419000	10	1.2554	183.66		1.2554	-183.66
505001	419000	11	0.6528	229.21		0.6528	-229.21
505001	419000	12	0.1692	311.78		0.1692	-311.78

## Sheet: B7
E	N	Point	AC(mS/m)	Depth(m)		Depth(m)
506999	418999	1	20.1345	8.6		-8.6
506999	418999	2	20.1063	15.03		-15.03
506999	418999	3	20.0851	16.49		-16.49
506999	418999	4	20.067	16.95		-16.95
506999	418999	5	20.055	20.06		-20.06
506999	418999	6	20.0501	21.17		-21.17
506999	418999	7	20.0512	23.71		-23.71
506999	418999	8	20.0609	26.13		-26.13
506999	418999	9	20.0795	27.93		-27.93
506999	418999	10	20.1041	28.92		-28.92
506999	418999	11	20.1331	29.9		-29.9
506999	418999	12	20.1673	31.68		-31.68
506999	418999	13	20.207	33.59		-33.59
506999	418999	14	20.2529	36.32		-36.32
506999	418999	15	20.3045	39.94		-39.94
506999	418999	16	20.3577	42.9		-42.9
506999	418999	17	20.404	47.25		-47.25
506999	418999	20	20.493	50.16		-50.16
506999	418999	19	20.4626	50.63		-50.63
506999	418999	18	20.4366	52.19		-52.19
506999	418999	22	20.4284	60.06		-60.06
506999	418999	30	19.8184	64.22		-64.22
506999	418999	25	20.1317	65.11		-65.11
506999	418999	21	20.4823	66.04		-66.04
506999	418999	24	20.2243	67.16		-67.16
506999	418999	28	19.5634	67.52		-67.52
506999	418999	23	20.3519	69.97		-69.97
506999	418999	31	19.9619	70.71		-70.71
506999	418999	29	19.679	71.27		-71.27
506999	418999	27	19.4478	71.28		-71.28
506999	418999	35	13.3358	71.28		-71.28
506999	418999	41	31.4192	71.32		-71.32
506999	418999	40	27.2301	80.99		-80.99
506999	418999	36	16.7882	81.16		-81.16
506999	418999	42	35.5953	81.69		-81.69
506999	418999	33	19.1837	83.45		-83.45
506999	418999	26	19.8536	86.84		-86.84
506999	418999	32	19.7447	89.88		-89.88
506999	418999	38	20.493	91.07		-91.07
506999	418999	39	23.678	94.92		-94.92
506999	418999	37	18.9675	114.45		-114.45
506999	418999	34	15.9581	140.19		-140.19

## Sheet: B8
E	N	Point	AC(mS/m)	Depth(m)
495000	417000	1	20.1755	8.74		-8.74
495000	417000	3	20.1778	11.88		-11.88
495000	417000	5	20.1828	15.98		-15.98
495000	417000	6	20.1865	18.9		-18.9
495000	417000	7	20.1944	18.96		-18.96
495000	417000	4	20.1787	19.49		-19.49
495000	417000	8	20.2051	20.5		-20.5
495000	417000	2	20.1754	21.4		-21.4
495000	417000	9	20.2212	22.14		-22.14
495000	417000	10	20.2428	23.78		-23.78
495000	417000	11	20.2704	25.42		-25.42
495000	417000	12	20.3044	27.05		-27.05
495000	417000	13	20.3447	28.62		-28.62
495000	417000	14	20.3893	30.15		-30.15
495000	417000	15	20.4314	31.49		-31.49
495000	417000	16	20.4672	33.58		-33.58
495000	417000	17	20.4794	36.35		-36.35
495000	417000	18	20.4684	38.89		-38.89
495000	417000	19	20.4386	41.34		-41.34
495000	417000	20	20.3934	43.87		-43.87
495000	417000	21	20.3368	46.11		-46.11
495000	417000	22	20.2727	48.32		-48.32
495000	417000	23	20.2045	50.48		-50.48
495000	417000	24	20.1338	53.26		-53.26
495000	417000	25	20.0623	57.06		-57.06
495000	417000	26	19.9928	60.23		-60.23
495000	417000	27	19.9275	63.54		-63.54
495000	417000	28	19.8671	65.97		-65.97
495000	417000	29	19.811	68.79		-68.79
495000	417000	30	19.7588	71.28		-71.28
495000	417000	31	19.7096	74.23		-74.23
495000	417000	32	19.6618	77.11		-77.11
495000	417000	33	19.6115	81.44		-81.44
495000	417000	34	19.5531	86.83		-86.83
495000	417000	35	19.4799	91.25		-91.25
495000	417000	36	19.3877	95.27		-95.27
495000	417000	37	19.2728	99		-99
495000	417000	38	19.1311	102.64		-102.64
495000	417000	39	18.9445	109.73		-109.73
495000	417000	40	18.7035	114.19		-114.19
495000	417000	41	18.3944	123.19		-123.19
495000	417000	42	17.9944	134.17		-134.17
495000	417000	43	17.5117	143.52		-143.52
495000	417000	46	15.7753	148.86		-148.86
495000	417000	54	17.8725	154.87		-154.87
495000	417000	45	16.3437	155.31		-155.31
495000	417000	51	11.7386	163.39		-163.39
495000	417000	49	13.7548	163.89		-163.89
495000	417000	44	16.9367	165.09		-165.09
495000	417000	48	13.4154	177.64		-177.64
495000	417000	56	22.1271	178.04		-178.04
495000	417000	52	13.7964	190.68		-190.68
495000	417000	53	15.684	195.24		-195.24
495000	417000	55	20.0509	199.99		-199.99
495000	417000	47	14.8602	246.83		-246.83
495000	417000	50	12.738	278.66		-278.66

## Sheet: B9
E	N	Point	AC(mS/m)	Depth(m)
497800	416973	1	42.9821	5.45		-5.45
497800	416973	3	41.918	9.5		-9.5
497800	416973	4	41.4083	10.79		-10.79
497800	416973	2	42.4216	11.22		-11.22
497800	416973	5	40.9281	11.58		-11.58
497800	416973	6	40.4723	12.53		-12.53
497800	416973	7	40.05	13.96		-13.96
497800	416973	8	39.6735	15.36		-15.36
497800	416973	9	39.3539	16.65		-16.65
497800	416973	10	39.0569	17.89		-17.89
497800	416973	11	38.7293	19.06		-19.06
497800	416973	12	38.3807	20.19		-20.19
497800	416973	13	38.0158	21.19		-21.19
497800	416973	14	37.646	22.53		-22.53
497800	416973	15	37.2818	24.38		-24.38
497800	416973	16	36.9485	25.9		-25.9
497800	416973	17	36.6705	27.34		-27.34
497800	416973	18	36.4739	28.73		-28.73
497800	416973	19	36.3732	29.86		-29.86
497800	416973	20	36.38	31.08		-31.08
497800	416973	21	36.5001	31.84		-31.84
497800	416973	22	36.7836	33.45		-33.45
497800	416973	23	37.2978	34.8		-34.8
497800	416973	24	38.0672	36.17		-36.17
497800	416973	25	39.0952	37.44		-37.44
497800	416973	26	40.3839	38.4		-38.4
497800	416973	27	41.9123	39.45		-39.45
497800	416973	28	43.6854	40.08		-40.08
497800	416973	29	45.6982	41.1		-41.1
497800	416973	30	48.1008	42.42		-42.42
497800	416973	31	50.9141	43.4		-43.4
497800	416973	32	54.1108	44.29		-44.29
497800	416973	33	57.619	44.87		-44.87
497800	416973	34	61.6817	46.58		-46.58
497800	416973	35	66.2392	46.84		-46.84
497800	416973	37	77.628	48.13		-48.13
497800	416973	36	71.7227	49.68		-49.68
497800	416973	38	83.5543	49.75		-49.75
497800	416973	54	284.455	50.93		-50.93
497800	416973	39	90.6043	51.47		-51.47
497800	416973	40	99.0766	53.61		-53.61
497800	416973	42	121.043	53.92		-53.92
497800	416973	43	130.88	54.57		-54.57
497800	416973	53	246.316	54.6		-54.6
497800	416973	44	141.265	55.43		-55.43
497800	416973	45	152.248	56.22		-56.22
497800	416973	41	110.005	57.89		-57.89
497800	416973	52	206.476	58.73		-58.73
497800	416973	46	164.178	59.44		-59.44
497800	416973	55	325.29	61.95		-61.95
497800	416973	48	180.231	62.34		-62.34
497800	416973	49	192.498	63.57		-63.57
497800	416973	47	173.653	68.03		-68.03
497800	416973	51	181.551	69.79		-69.79
497800	416973	56	359.022	70.26		-70.26
497800	416973	50	193.51	71.89		-71.89

## Sheet: B10
E	N	Point	AC(mS/m)	Depth(m)
499599	417000	1	3.82	1.4051		-1.4051
499599	417000	2	30.07	1.5721		-1.5721
499599	417000	3	26.24	1.8919		-1.8919
499599	417000	4	27.99	2.1975		-2.1975
499599	417000	5	31.62	2.5398		-2.5398
499599	417000	6	36.2	2.9381		-2.9381
499599	417000	7	42.17	3.4084		-3.4084
499599	417000	8	47.96	4.0167		-4.0167
499599	417000	9	53.2	4.8164		-4.8164
499599	417000	10	60.68	5.8814		-5.8814
499599	417000	11	68.85	7.3255		-7.3255
499599	417000	12	77.66	9.2519		-9.2519
499599	417000	13	83.39	11.6483		-11.6483
499599	417000	14	90.05	14.4893		-14.4893
499599	417000	15	95.4	17.7713		-17.7713
499599	417000	16	101.38	21.4928		-21.4928
499599	417000	17	104.83	25.5805		-25.5805
499599	417000	18	106.11	29.8572		-29.8572
499599	417000	19	118.89	34.6969		-34.6969
499599	417000	20	108.94	39.6502		-39.6502
499599	417000	21	119.13	44.6133		-44.6133
499599	417000	22	115.54	49.8348		-49.8348
499599	417000	23	116.11	54.9457		-54.9457
499599	417000	24	116.94	60.1123		-60.1123
499599	417000	25	126.57	65.6617		-65.6617
499599	417000	26	125.59	71.5036		-71.5036
499599	417000	27	116.51	77.1006		-77.1006
499599	417000	28	116.36	82.3597		-82.3597
499599	417000	29	132.19	88.1934		-88.1934
499599	417000	30	125.82	94.2771		-94.2771
499599	417000	31	143.25	100.63		-100.63
499599	417000	32	116.68	106.76		-106.76

[truncated: 23 more sheets: B11, B12, B13, B14, B15, B16, B17, B18, B19, B20, B21, B22, B23, B24, B25, B26, B27, B28, B29, B30 …]
