# Supplementary material for: Data for the subsurface characterization of Pahang River Basin with the application of Transient Electromagnetic geophysical surveys
Source: Data Brief. 2020 Apr 23;30:105491. doi: 10.1016/j.dib.2020.105491 (PMC7191212; doi:10.1016/j.dib.2020.105491)
Supplement: Supplementary file 12 [file mmc12.xlsx]

## Sheet: C1
E	N	Point	AC(mS/m)	Depth(m)
496327	408975	1	13.8804	9.87		-9.87
496327	408975	3	13.8727	13.84		-13.84
496327	408975	2	13.8766	16.14		-16.14
496327	408975	5	13.8734	17.61		-17.61
496327	408975	4	13.8711	18.36		-18.36
496327	408975	6	13.8774	20.12		-20.12
496327	408975	7	13.8849	20.9		-20.9
496327	408975	8	13.8989	23.28		-23.28
496327	408975	9	13.9239	25.86		-25.86
496327	408975	10	13.9606	28.39		-28.39
496327	408975	11	14.0134	30.77		-30.77
496327	408975	12	14.085	32.91		-32.91
496327	408975	13	14.1782	34.89		-34.89
496327	408975	14	14.2936	36.84		-36.84
496327	408975	15	14.4323	38.68		-38.68
496327	408975	16	14.5987	41.03		-41.03
496327	408975	17	14.8024	43.94		-43.94
496327	408975	18	15.0499	46.62		-46.62
496327	408975	19	15.3408	49.14		-49.14
496327	408975	20	15.6714	51.17		-51.17
496327	408975	21	16.0374	53.04		-53.04
496327	408975	22	16.4427	55.31		-55.31
496327	408975	23	16.8803	56.4		-56.4
496327	408975	24	17.3555	59.14		-59.14
496327	408975	25	17.8842	61.82		-61.82
496327	408975	26	18.4691	64.81		-64.81
496327	408975	27	19.1038	66.86		-66.86
496327	408975	28	19.7837	69.48		-69.48
496327	408975	29	20.5105	71.76		-71.76
496327	408975	30	21.2591	71.83		-71.83
496327	408975	31	22.0499	76.35		-76.35
496327	408975	32	22.8832	76.74		-76.74
496327	408975	33	23.7572	81.4		-81.4
496327	408975	34	24.6807	83.39		-83.39
496327	408975	35	25.6308	85.44		-85.44
496327	408975	37	27.6461	89.47		-89.47
496327	408975	36	26.6289	91.83		-91.83
496327	408975	39	29.7415	92.78		-92.78
496327	408975	38	28.6874	97.21		-97.21
496327	408975	40	30.8024	99.02		-99.02
496327	408975	41	31.892	103.13		-103.13
496327	408975	43	34.0906	110.71		-110.71
496327	408975	42	32.9938	110.79		-110.79
496327	408975	44	35.1831	115.64		-115.64
496327	408975	45	36.2649	116.26		-116.26
496327	408975	46	37.3194	125.16		-125.16
496327	408975	49	40.2334	128.39		-128.39
496327	408975	47	38.3181	130.88		-130.88
496327	408975	52	43.1167	142.32		-142.32
496327	408975	48	39.2751	143.08		-143.08
496327	408975	50	41.1908	144.75		-144.75
496327	408975	51	42.1555	146.07		-146.07
496327	408975	54	45.0425	146.26		-146.26
496327	408975	53	44.0802	147.68		-147.68
496327	408975	63	29.9576	152.62		-152.62
496327	408975	60	51.0759	161.21		-161.21
496327	408975	67	47.0016	167.25		-167.25
496327	408975	56	47.009	168.3		-168.3
496327	408975	55	46.0132	172.9		-172.9
496327	408975	57	48.0052	173.69		-173.69
496327	408975	69	47.1001	175.26		-175.26
496327	408975	66	35.8205	176.47		-176.47
496327	408975	58	49.0112	178.05		-178.05
496327	408975	70	73.1007	184.2		-184.2
496327	408975	59	50.064	192.96		-192.96
496327	408975	64	36.0068	227.78		-227.78
496327	408975	65	29.3876	239.79		-239.79
496327	408975	61	50.2319	254.84		-254.84
496327	408975	62	26.6343	269.42		-269.42
496327	408975	68	48.0803	290.26		-290.26

## Sheet: C2
E	N	Point	AC(mS/m)	Depth(m)
498226	408974	1	24.0286	16.2		-16.2
498226	408974	3	27.2859	17.37		-17.37
498226	408974	5	31.0086	21.49		-21.49
498226	408974	2	25.6338	23.64		-23.64
498226	408974	7	35.0427	25.61		-25.61
498226	408974	6	32.9431	26.53		-26.53
498226	408974	4	29.0643	26.78		-26.78
498226	408974	8	37.208	28.18		-28.18
498226	408974	9	39.5533	30.13		-30.13
498226	408974	10	42.0506	32		-32
498226	408974	11	44.6911	33.74		-33.74
498226	408974	12	47.4581	35.2		-35.2
498226	408974	13	50.3405	36.67		-36.67
498226	408974	14	53.3364	38.12		-38.12
498226	408974	15	56.4429	39.52		-39.52
498226	408974	16	59.6713	41.33		-41.33
498226	408974	17	63.0518	43.63		-43.63
498226	408974	18	66.6011	45.96		-45.96
498226	408974	19	70.3137	48.19		-48.19
498226	408974	20	74.1726	50.11		-50.11
498226	408974	21	78.1727	52.27		-52.27
498226	408974	22	82.3069	54.09		-54.09
498226	408974	23	86.5588	55.85		-55.85
498226	408974	24	90.9526	58.55		-58.55
498226	408974	25	95.5308	61.97		-61.97
498226	408974	26	100.312	65.7		-65.7
498226	408974	27	105.27	68.55		-68.55
498226	408974	28	110.368	71.19		-71.19
498226	408974	29	115.62	75.04		-75.04
498226	408974	30	121.007	77.51		-77.51
498226	408974	31	126.49	79.95		-79.95
498226	408974	32	132.079	83.88		-83.88
498226	408974	33	137.796	89.79		-89.79
498226	408974	34	143.6	93.41		-93.41
498226	408974	35	149.458	98.82		-98.82
498226	408974	36	155.343	101.66		-101.66
498226	408974	38	167.039	108.18		-108.18
498226	408974	37	161.212	108.82		-108.82
498226	408974	82	242.354	109.94		-109.94
498226	408974	39	172.822	113.9		-113.9
498226	408974	77	255.92	116.64		-116.64
498226	408974	40	178.448	119.72		-119.72
498226	408974	78	253.365	122.06		-122.06
498226	408974	41	183.89	122.26		-122.26
498226	408974	80	247.717	123.97		-123.97
498226	408974	79	250.567	125.95		-125.95
498226	408974	81	244.78	128.77		-128.77
498226	408974	71	284.205	136.56		-136.56
498226	408974	43	193.099	136.57		-136.57
498226	408974	74	267.306	137.25		-137.25
498226	408974	42	188.777	137.47		-137.47
498226	408974	75	263.234	138.11		-138.11
498226	408974	76	259.087	138.88		-138.88
498226	408974	45	200.432	140.85		-140.85
498226	408974	83	239.477	144.67		-144.67
498226	408974	44	196.883	148.35		-148.35
498226	408974	73	272.102	151.32		-151.32
498226	408974	48	205.628	158.7		-158.7
498226	408974	47	204.131	160.56		-160.56
498226	408974	70	286.984	160.75		-160.75
498226	408974	46	203.041	163.97		-163.97
498226	408974	50	206.155	170.97		-170.97
498226	408974	49	206.123	172.18		-172.18
498226	408974	68	295.263	176.31		-176.31
498226	408974	65	307.646	178.69		-178.69
498226	408974	66	303.69	180.9		-180.9
498226	408974	52	204.69	182.13		-182.13
498226	408974	67	299.457	190.41		-190.41
498226	408974	69	291.057	192		-192
498226	408974	51	205.407	193.09		-193.09
498226	408974	58	226.009	196.29		-196.29
498226	408974	54	206.29	198.3		-198.3
498226	408974	53	204.438	199.59		-199.59
498226	408974	63	297.226	201.09		-201.09
498226	408974	72	278.467	204.51		-204.51
498226	408974	55	208.946	205.09		-205.09
498226	408974	56	212.746	206.16		-206.16
498226	408974	62	292.572	215.86		-215.86
498226	408974	61	282.562	222.99		-222.99
498226	408974	57	220.281	225.59		-225.59
498226	408974	64	304.488	229.57		-229.57
498226	408974	60	266.652	240.39		-240.39
498226	408974	59	241.652	269.92		-269.92

## Sheet: C3
E	N	Point	AC(mS/m)	Depth(m)
501326	408975	1	9.8058	6.59		-6.59
501326	408975	2	9.2256	25.81		-25.81
501326	408975	3	8.9039	26.41		-26.41
501326	408975	4	8.6093	27.89		-27.89
501326	408975	5	8.3737	30.94		-30.94
501326	408975	6	8.235	35.33		-35.33
501326	408975	7	8.2291	41.11		-41.11
501326	408975	8	8.1621	46.53		-46.53
501326	408975	9	8.0894	51.13		-51.13
501326	408975	10	8.0663	56.48		-56.48
501326	408975	11	8.1902	62.86		-62.86
501326	408975	12	8.5327	69.1		-69.1
501326	408975	13	9.0668	72.31		-72.31
501326	408975	14	9.8255	78.73		-78.73
501326	408975	15	10.9045	85.34		-85.34
501326	408975	16	12.3339	92.27		-92.27
501326	408975	17	14.0952	97.89		-97.89
501326	408975	18	16.0872	101.18		-101.18
501326	408975	24	31.0317	116.35		-116.35
501326	408975	19	18.4525	116.76		-116.76
501326	408975	20	21.0191	122.16		-122.16
501326	408975	21	23.5672	129.45		-129.45
501326	408975	29	41.0286	137.69		-137.69
501326	408975	22	25.6123	148.15		-148.15
501326	408975	23	25.0677	151.67		-151.67
501326	408975	27	17.7585	170.29		-170.29
501326	408975	28	25.9728	212.36		-212.36
501326	408975	26	18.4675	233.73		-233.73
501326	408975	25	22.2868	244.27		-244.27

## Sheet: C4
E	N	Point	AC(mS/m)	Depth(m)
503925	408975	1	22.1272	1.82		-1.82
503925	408975	3	22.3364	3.85		-3.85
503925	408975	2	22.2196	12.33		-12.33
503925	408975	6	23.4349	15.77		-15.77
503925	408975	4	22.5246	18.29		-18.29
503925	408975	9	24.5909	19.59		-19.59
503925	408975	7	23.7904	19.76		-19.76
503925	408975	8	24.1915	20.17		-20.17
503925	408975	10	24.9948	20.63		-20.63
503925	408975	11	25.4163	21.46		-21.46
503925	408975	12	25.8549	22.43		-22.43
503925	408975	13	26.3122	23.42		-23.42
503925	408975	14	26.7879	24.44		-24.44
503925	408975	15	27.2805	25.51		-25.51
503925	408975	16	27.7901	26.54		-26.54
503925	408975	17	28.3165	27.58		-27.58
503925	408975	18	28.8557	28.92		-28.92
503925	408975	5	22.99	29.16		-29.16
503925	408975	19	29.4055	30.78		-30.78
503925	408975	20	29.9442	32.56		-32.56
503925	408975	21	30.4656	34.27		-34.27
503925	408975	22	30.9689	35.85		-35.85
503925	408975	23	31.4536	37.64		-37.64
503925	408975	24	31.9219	38.98		-38.98
503925	408975	25	32.3774	40.32		-40.32
503925	408975	26	32.8179	42.58		-42.58
503925	408975	27	33.2408	45.11		-45.11
503925	408975	28	33.5993	47.74		-47.74
503925	408975	29	33.897	50.47		-50.47
503925	408975	30	34.1482	52.25		-52.25
503925	408975	31	34.36	54.8		-54.8
503925	408975	32	34.531	57.33		-57.33
503925	408975	33	34.6733	58.82		-58.82
503925	408975	34	34.7859	62.32		-62.32
503925	408975	35	34.8631	66.58		-66.58
503925	408975	36	34.9132	69.67		-69.67
503925	408975	37	34.9426	73.78		-73.78
503925	408975	38	34.9544	77.58		-77.58
503925	408975	39	34.9527	80.78		-80.78
503925	408975	40	34.9435	82.84		-82.84
503925	408975	41	34.9264	86.8		-86.8
503925	408975	42	34.896	91.42		-91.42
503925	408975	43	34.8503	96.28		-96.28
503925	408975	44	34.7846	100.59		-100.59
503925	408975	45	34.6757	109.41		-109.41
503925	408975	48	33.8538	113.32		-113.32
503925	408975	46	34.5063	113.35		-113.35
503925	408975	47	34.1798	129.48		-129.48
503925	408975	50	32.2675	129.51		-129.51
503925	408975	53	30.0227	134.2		-134.2
503925	408975	51	31.6053	138.78		-138.78
503925	408975	52	30.7643	139.07		-139.07
503925	408975	49	33.2146	151.89		-151.89
503925	408975	57	12.2582	152.21		-152.21
503925	408975	59	8.9781	165.95		-165.95
503925	408975	54	28.6323	167.37		-167.37
503925	408975	55	25.9206	178.87		-178.87
503925	408975	58	10.8488	179.19		-179.19
503925	408975	56	18.4334	276.03		-276.03
503925	408975	60	2.8333	277.98		-277.98

## Sheet: C5
E	N	Point	AC(mS/m)	Depth(m)
506826	409175	1	75.8585	1.9		-1.9
506826	409175	3	75.8478	8.84		-8.84
506826	409175	5	75.8376	16.46		-16.46
506826	409175	4	75.8434	18.32		-18.32
506826	409175	6	75.8318	18.46		-18.46
506826	409175	7	75.8252	21.23		-21.23
506826	409175	8	75.8177	23.11		-23.11
506826	409175	9	75.8092	26.8		-26.8
506826	409175	2	75.8538	27.18		-27.18
506826	409175	10	75.7986	30.56		-30.56
506826	409175	11	75.7851	34.2		-34.2
506826	409175	12	75.7679	37.79		-37.79
506826	409175	13	75.7467	41.48		-41.48
506826	409175	14	75.72	45.14		-45.14
506826	409175	15	75.687	49.04		-49.04
506826	409175	16	75.6447	55.06		-55.06
506826	409175	17	75.5864	63.3		-63.3
506826	409175	18	75.5072	70.64		-70.64
506826	409175	19	75.4018	79.44		-79.44
506826	409175	20	75.2622	88.97		-88.97
506826	409175	21	75.0897	95.37		-95.37
506826	409175	22	74.892	100.37		-100.37
506826	409175	81	43.4805	105.67		-105.67
506826	409175	23	74.6594	110.12		-110.12
506826	409175	80	44.0209	111.05		-111.05
506826	409175	24	74.3838	116.64		-116.64
506826	409175	78	45.5922	123.41		-123.41
506826	409175	26	73.6232	128.19		-128.19
506826	409175	74	48.9662	135.71		-135.71
506826	409175	47	64.4326	139.36		-139.36
506826	409175	25	74.0215	139.8		-139.8
506826	409175	36	68.2535	143.09		-143.09
506826	409175	55	60.4409	146.3		-146.3
506826	409175	29	72.0339	148.08		-148.08
506826	409175	76	47.3057	148.24		-148.24
506826	409175	73	49.6637	148.3		-148.3
506826	409175	44	64.5332	148.5		-148.5
506826	409175	71	51.2655	148.91		-148.91
506826	409175	27	73.1908	149.48		-149.48
506826	409175	82	42.8224	152.11		-152.11
506826	409175	31	70.8628	153.57		-153.57
506826	409175	50	62.9345	154.4		-154.4
506826	409175	41	65.5633	155.95		-155.95
506826	409175	72	50.4632	158.46		-158.46
506826	409175	69	52.8166	160.73		-160.73
506826	409175	62	56.3811	162.48		-162.48
506826	409175	32	70.2778	162.78		-162.78
506826	409175	60	57.5239	164.45		-164.45
506826	409175	53	61.3703	164.47		-164.47
506826	409175	28	72.6092	164.9		-164.9
506826	409175	39	66.5919	166.23		-166.23
506826	409175	83	41.9384	166.38		-166.38
506826	409175	46	65.3036	166.61		-166.61
506826	409175	79	44.7819	168.1		-168.1
506826	409175	37	67.6428	170.46		-170.46
506826	409175	67	54.1958	173.88		-173.88
506826	409175	34	69.342	176.04		-176.04
506826	409175	30	71.4471	178.65		-178.65
506826	409175	58	58.5134	178.66		-178.66
506826	409175	35	68.8577	180.04		-180.04
506826	409175	75	48.1338	180.48		-180.48
506826	409175	70	52.0665	182.41		-182.41
506826	409175	57	59.2231	182.9		-182.9
506826	409175	42	64.9788	183.06		-183.06
506826	409175	38	67.125	186.9		-186.9
506826	409175	77	46.5024	190.39		-190.39
506826	409175	33	69.7857	191.17		-191.17
506826	409175	52	62.0607	191.43		-191.43
506826	409175	68	53.5302	192.45		-192.45
506826	409175	49	63.754	192.78		-192.78
506826	409175	40	66.0963	197.24		-197.24
506826	409175	65	55.0839	198.59		-198.59
506826	409175	64	55.5108	204.51		-204.51
506826	409175	56	59.7312	213.57		-213.57
506826	409175	66	54.7295	215.32		-215.32
506826	409175	61	56.9582	223.12		-223.12
506826	409175	63	55.8186	225.64		-225.64
506826	409175	59	58.0596	228.31		-228.31
506826	409175	43	64.8492	240.21		-240.21
506826	409175	54	60.9715	244.6		-244.6
506826	409175	51	62.3899	246.43		-246.43
506826	409175	48	63.9498	275.65		-275.65
506826	409175	45	64.8612	356.86		-356.86

## Sheet: C7
E	N	Point	AC(mS/m)	Depth(m)
495639	406970	1	22.4046	4.9		-4.9
495639	406970	3	28.97	29.38		-29.38
495639	406970	2	24.8265	29.7		-29.7
495639	406970	4	33.2174	31.18		-31.18
495639	406970	5	37.8746	35.21		-35.21
495639	406970	6	43.2059	40.77		-40.77
495639	406970	7	49.4635	48.43		-48.43
495639	406970	8	56.6284	55.25		-55.25
495639	406970	9	64.5444	61.21		-61.21
495639	406970	10	73.2387	69.32		-69.32
495639	406970	11	82.8669	79.17		-79.17
495639	406970	13	103.907	83.79		-83.79
495639	406970	12	93.3019	86.84		-86.84
495639	406970	15	126.644	95.18		-95.18
495639	406970	26	254.962	99.31		-99.31
495639	406970	23	220.019	101.08		-101.08
495639	406970	24	231.613	101.13		-101.13
495639	406970	29	289.926	101.43		-101.43
495639	406970	27	266.531	101.91		-101.91
495639	406970	20	184.925	102.59		-102.59
495639	406970	19	173.251	102.78		-102.78
495639	406970	16	138.106	103.49		-103.49
495639	406970	21	196.62	103.68		-103.68
495639	406970	22	208.352	104.02		-104.02
495639	406970	43	455.583	104.2		-104.2
495639	406970	28	278.235	104.66		-104.66
495639	406970	25	243.31	105.2		-105.2
495639	406970	14	115.133	105.46		-105.46
495639	406970	31	313.483	105.46		-105.46
495639	406970	17	149.811	105.81		-105.81
495639	406970	18	161.544	106.75		-106.75
495639	406970	41	431.99	107.05		-107.05
495639	406970	39	408.337	107.18		-107.18
495639	406970	32	325.27	108.53		-108.53
495639	406970	30	301.688	109.43		-109.43
495639	406970	42	443.798	109.44		-109.44
495639	406970	36	372.835	109.64		-109.64
495639	406970	38	396.525	109.83		-109.83
495639	406970	37	384.679	111.29		-111.29
495639	406970	40	420.164	111.65		-111.65
495639	406970	34	349.067	113.61		-113.61
495639	406970	35	360.967	114.16		-114.16
495639	406970	33	337.148	116.44		-116.44

## Sheet: C8
E	N	Point	AC(mS/m)	Depth(m)
497140	406969	1	217.032	3.59		-3.59
497140	406969	3	219.698	8.36		-8.36
497140	406969	5	223.099	13.04		-13.04
497140	406969	2	218.21	14.49		-14.49
497140	406969	4	221.247	15.43		-15.43
497140	406969	6	225.001	16.19		-16.19
497140	406969	7	227.131	16.58		-16.58
497140	406969	8	229.419	18.62		-18.62
497140	406969	9	231.974	20.71		-20.71
497140	406969	10	234.789	22.69		-22.69
497140	406969	11	237.849	24.58		-24.58
497140	406969	12	241.141	26.47		-26.47
497140	406969	13	244.663	28.39		-28.39
497140	406969	14	248.406	30.14		-30.14
497140	406969	15	252.338	31.55		-31.55
497140	406969	16	256.455	33.31		-33.31
497140	406969	17	260.82	35.8		-35.8
497140	406969	18	265.43	37.59		-37.59
497140	406969	19	270.184	38.37		-38.37
497140	406969	20	275.053	39.65		-39.65
497140	406969	21	280.036	40.42		-40.42
497140	406969	22	285.09	40.95		-40.95
497140	406969	23	290.216	41.76		-41.76
497140	406969	24	295.451	42.95		-42.95
497140	406969	25	300.802	43.95		-43.95
497140	406969	29	323.658	44.99		-44.99
497140	406969	26	306.281	45.37		-45.37
497140	406969	27	311.913	46.9		-46.9
497140	406969	31	335.951	50.72		-50.72
497140	406969	28	317.832	51.15		-51.15
497140	406969	33	348.375	52.01		-52.01
497140	406969	32	342.133	52.81		-52.81
497140	406969	37	373.944	52.87		-52.87
497140	406969	35	361.018	53.42		-53.42
497140	406969	34	354.663	53.79		-53.79
497140	406969	39	386.819	54.85		-54.85
497140	406969	30	329.67	54.93		-54.93
497140	406969	38	380.337	55.18		-55.18
497140	406969	40	393.303	55.24		-55.24
497140	406969	44	419.673	55.82		-55.82
497140	406969	42	406.422	55.83		-55.83
497140	406969	41	399.85	56.22		-56.22
497140	406969	36	367.494	56.46		-56.46
497140	406969	46	433.132	56.71		-56.71
497140	406969	43	413.048	57.44		-57.44
497140	406969	54	488.671	57.83		-57.83
497140	406969	55	495.48	58.32		-58.32
497140	406969	53	481.843	58.82		-58.82
497140	406969	49	453.636	58.97		-58.97
497140	406969	48	446.808	59.19		-59.19
497140	406969	45	426.385	59.48		-59.48
497140	406969	50	460.487	59.74		-59.74
497140	406969	56	502.368	59.82		-59.82
497140	406969	57	509.33	60.26		-60.26
497140	406969	47	439.922	60.52		-60.52
497140	406969	52	474.881	61.41		-61.41
497140	406969	60	530.871	62.6		-62.6
497140	406969	58	516.398	62.77		-62.77
497140	406969	61	538.015	62.89		-62.89
497140	406969	62	545.187	63.55		-63.55
497140	406969	66	574.465	64.07		-64.07
497140	406969	74	634.098	64.51		-64.51
497140	406969	65	567.192	65.79		-65.79
497140	406969	59	523.637	66		-66
497140	406969	67	581.754	66.45		-66.45
497140	406969	64	559.864	66.53		-66.53
497140	406969	72	619.223	66.94		-66.94
497140	406969	70	604.324	66.97		-66.97
497140	406969	69	596.91	67.61		-67.61
497140	406969	63	552.492	67.8		-67.8
497140	406969	75	641.47	67.83		-67.83
497140	406969	79	672.646	68.1		-68.1
497140	406969	76	648.929	68.76		-68.76
497140	406969	51	467.663	68.94		-68.94
497140	406969	71	611.774	69.45		-69.45
497140	406969	73	626.679	69.95		-69.95
497140	406969	78	663.422	79.54		-79.54
497140	406969	82	691.407	79.98		-79.98
497140	406969	68	589.326	81.41		-81.41
497140	406969	81	684.032	89.88		-89.88
497140	406969	77	656.499	95.59		-95.59
497140	406969	83	695.438	121.49		-121.49
497140	406969	80	679.354	123.62		-123.62

## Sheet: C9
E	N	Point	AC(mS/m)	Depth(m)
500039	406969	1	12.6037	6.79		-6.79
500039	406969	2	9.8194	7.14		-7.14
500039	406969	4	6.9349	26.15		-26.15
500039	406969	5	6.2316	31.52		-31.52
500039	406969	6	6.1842	33.03		-33.03
500039	406969	3	7.4717	33.27		-33.27
500039	406969	7	6.4589	34.9		-34.9
500039	406969	8	7.2139	38.07		-38.07
500039	406969	9	8.5784	41.34		-41.34
500039	406969	10	10.5296	44.52		-44.52
500039	406969	11	13.124	48.41		-48.41
500039	406969	12	15.8243	53.57		-53.57
500039	406969	13	17.157	58.96		-58.96
500039	406969	14	17.6227	62.74		-62.74
500039	406969	16	16.7143	70.59		-70.59
500039	406969	15	17.2923	73		-73
500039	406969	17	16.0548	80.52		-80.52
500039	406969	20	15.2216	90.87		-90.87
500039	406969	19	15.5144	93.73		-93.73
500039	406969	21	14.9347	94.12		-94.12
500039	406969	18	15.713	102.52		-102.52
500039	406969	25	27.4502	102.91		-102.91
500039	406969	23	17.016	107.76		-107.76
500039	406969	24	22.3498	112.29		-112.29
500039	406969	26	33.0127	114.67		-114.67
500039	406969	27	39.6108	129.31		-129.31
500039	406969	30	55.3386	141.98		-141.98
500039	406969	22	16.892	151.07		-151.07
500039	406969	31	60.368	157.94		-157.94
500039	406969	32	67.4628	159.38		-159.38
500039	406969	34	84.7537	164.18		-164.18
500039	406969	28	42.9017	169.89		-169.89
500039	406969	33	76.9482	179.21		-179.21
500039	406969	29	49.3873	206.1		-206.1

## Sheet: C10
E	N	Point	AC(mS/m)	Depth(m)
502040	406969	1	20.4012	15.29		-15.29
502040	406969	3	16.1852	19.68		-19.68
502040	406969	4	14.0471	20.48		-20.48
502040	406969	5	11.7999	21.73		-21.73
502040	406969	2	18.4102	22.11		-22.11
502040	406969	6	9.4274	22.83		-22.83
502040	406969	7	7.3803	23.96		-23.96
502040	406969	8	6.3248	25.14		-25.14
502040	406969	9	6.2764	26.3		-26.3
502040	406969	10	7.2539	27.53		-27.53
502040	406969	11	9.2309	28.63		-28.63
502040	406969	12	12.145	29.71		-29.71
502040	406969	13	17.5327	31.2		-31.2
502040	406969	14	43.5062	33.19		-33.19
502040	406969	15	58.9063	35.15		-35.15
502040	406969	16	50.437	37.07		-37.07
502040	406969	17	40.4007	38.89		-38.89
502040	406969	18	34.8763	40.92		-40.92
502040	406969	19	33.7805	42.51		-42.51
502040	406969	20	33.9662	43.94		-43.94
502040	406969	21	33.4781	46.51		-46.51
502040	406969	22	31.0767	49.76		-49.76
502040	406969	23	28.3926	52.3		-52.3
502040	406969	24	25.9013	54.9		-54.9
502040	406969	25	23.6192	60.33		-60.33
502040	406969	26	25.6301	60.92		-60.92
502040	406969	27	27.5942	63.81		-63.81
502040	406969	28	25.2446	65.45		-65.45
502040	406969	29	23.326	71.74		-71.74
502040	406969	30	25.6159	72.07		-72.07
502040	406969	31	25.9691	79.64		-79.64
502040	406969	32	9.1562	83.59		-83.59
502040	406969	33	6.0701	85.36		-85.36
502040	406969	34	25.6697	89.92		-89.92
502040	406969	36	30.8944	95.68		-95.68
502040	406969	35	35.4288	97.02		-97.02
502040	406969	37	18.438	103.92		-103.92
502040	406969	39	14.9765	108.02		-108.02
502040	406969	41	8.059	108.35		-108.35
502040	406969	38	27.2591	110.89		-110.89
502040	406969	40	11.346	119.41		-119.41
502040	406969	42	36.8622	134.11		-134.11
502040	406969	47	239.711	139.93		-139.93
502040	406969	45	222.321	140.28		-140.28
502040	406969	43	15.0264	167.56		-167.56
502040	406969	46	230.91	265.49		-265.49
502040	406969	44	215.828	268.91		-268.91

## Sheet: C11
E	N	Point	AC(mS/m)	Depth(m)
505238	406970	1	4.9289	6.68		-6.68
505238	406970	4	5.1904	24		-24
505238	406970	2	4.9778	28.38		-28.38
505238	406970	6	5.3899	32.72		-32.72
505238	406970	5	5.2817	32.97		-32.97
505238	406970	7	5.5008	34.34		-34.34
505238	406970	8	5.6218	37.92		-37.92
505238	406970	3	5.0883	38.51		-38.51
505238	406970	9	5.7601	41.54		-41.54
505238	406970	10	5.9167	45.52		-45.52
505238	406970	11	6.0922	49.48		-49.48
505238	406970	12	6.2887	53.5		-53.5
505238	406970	13	6.5098	57.45		-57.45
505238	406970	14	6.7548	61.18		-61.18
505238	406970	15	7.0217	64.63		-64.63
505238	406970	16	7.3159	69.61		-69.61
505238	406970	17	7.6472	75.55		-75.55
505238	406970	18	8.0171	80.64		-80.64
505238	406970	19	8.423	85.72		-85.72
505238	406970	20	8.8611	89.72		-89.72
505238	406970	21	9.332	95.17		-95.17
505238	406970	23	10.3213	96.02		-96.02
505238	406970	22	9.8252	96.42		-96.42
505238	406970	50	29.5433	98.64		-98.64
505238	406970	24	10.8441	105.01		-105.01
505238	406970	25	11.3942	105.01		-105.01
505238	406970	35	17.411	107.95		-107.95
505238	406970	26	11.9522	108.01		-108.01
505238	406970	27	12.5277	111.59		-111.59
505238	406970	33	16.187	114.65		-114.65
505238	406970	30	14.3683	116.18		-116.18
505238	406970	32	15.5839	116.28		-116.28
505238	406970	31	14.976	117.02		-117.02
505238	406970	38	19.4296	119.4		-119.4
505238	406970	28	13.1319	119.88		-119.88
505238	406970	29	13.7539	120.29		-120.29
505238	406970	37	18.6995	122.34		-122.34
505238	406970	44	23.9245	123.24		-123.24
505238	406970	42	22.4199	124.38		-124.38
505238	406970	41	21.6721	126.45		-126.45
505238	406970	40	20.9214	126.71		-126.71
505238	406970	45	24.6718	127.05		-127.05
505238	406970	62	78.9829	129.95		-129.95
505238	406970	43	23.1729	130.68		-130.68
505238	406970	39	20.1745	134.52		-134.52
505238	406970	55	45.9636	135.38		-135.38
505238	406970	58	59.5863	143		-143
505238	406970	59	64.4978	143.4		-143.4
505238	406970	46	25.4165	143.93		-143.93
505238	406970	47	26.1057	144.2		-144.2
505238	406970	61	74.2996	147.67		-147.67
505238	406970	48	26.7242	150.08		-150.08
505238	406970	64	88.2431	152.3		-152.3
505238	406970	52	34.5246	152.93		-152.93
505238	406970	36	18.0677	154.58		-154.58
505238	406970	56	50.4854	155.02		-155.02
505238	406970	67	101.855	159.03		-159.03
505238	406970	54	41.3982	161.25		-161.25
505238	406970	65	92.9307	162.92		-162.92
505238	406970	60	69.3839	163.27		-163.27
505238	406970	63	83.5637	163.9		-163.9
505238	406970	34	16.7897	167.2		-167.2
505238	406970	66	97.337	171.9		-171.9
505238	406970	57	54.9205	173.07		-173.07
505238	406970	53	38.0637	178.2		-178.2
505238	406970	69	95.797	199.01		-199.01
505238	406970	49	26.5146	202.58		-202.58
505238	406970	51	32.5783	203.5		-203.5
505238	406970	68	99.6979	266.28		-266.28

[truncated: 19 more sheets: C12, C13, C14, C15, C16, C17, C18, C19, C20, C21, C22, C23, C24, C25, C26, C27, C28, C29, C30]
