# Supplementary material for: Data for the subsurface characterization of Pahang River Basin with the application of Transient Electromagnetic geophysical surveys
Source: Data Brief. 2020 Apr 23;30:105491. doi: 10.1016/j.dib.2020.105491 (PMC7191212; doi:10.1016/j.dib.2020.105491)
Supplement: Supplementary file 13 [file mmc13.xlsx]

## Sheet: D1
E	N	Point	AC(mS/m)	Depth(m)
495039	398971	1	18.4173	9.55		-9.55
495039	398971	3	13.0539	14.24		-14.24
495039	398971	5	8.1794	19.76		-19.76
495039	398971	7	4.1134	24.2		-24.2
495039	398971	6	5.8755	24.31		-24.31
495039	398971	4	10.3876	25.1		-25.1
495039	398971	8	2.6446	26.72		-26.72
495039	398971	2	15.598	27.18		-27.18
495039	398971	9	1.7751	29.11		-29.11
495039	398971	10	1.6055	31.47		-31.47
495039	398971	11	2.4209	33.72		-33.72
495039	398971	12	4.1383	35.69		-35.69
495039	398971	13	6.8652	37.76		-37.76
495039	398971	14	10.497	39.7		-39.7
495039	398971	15	14.6349	41.52		-41.52
495039	398971	16	17.0392	44.1		-44.1
495039	398971	17	17.5144	47.61		-47.61
495039	398971	18	16.7352	50.89		-50.89
495039	398971	19	15.4197	54.12		-54.12
495039	398971	20	14.0471	57.14		-57.14
495039	398971	21	12.8268	60.18		-60.18
495039	398971	22	11.807	63.1		-63.1
495039	398971	23	10.9544	65.91		-65.91
495039	398971	24	10.2873	70.23		-70.23
495039	398971	25	9.8295	75.8		-75.8
495039	398971	26	9.4945	80.79		-80.79
495039	398971	27	9.1989	86.06		-86.06
495039	398971	28	8.9014	90.18		-90.18
495039	398971	29	8.6041	94.2		-94.2
495039	398971	30	8.3111	98.32		-98.32
495039	398971	31	8.0565	102.02		-102.02
495039	398971	32	7.8855	105.86		-105.86
495039	398971	33	7.9119	115.72		-115.72
495039	398971	34	8.1164	120.87		-120.87
495039	398971	35	8.4094	123.3		-123.3
495039	398971	36	8.7934	125.92		-125.92
495039	398971	37	9.3284	132.97		-132.97
495039	398971	39	9.6065	137.29		-137.29
495039	398971	38	9.5259	143.55		-143.55
495039	398971	40	9.5053	150.08		-150.08
495039	398971	41	8.9558	150.21		-150.21
495039	398971	47	11.4476	158.67		-158.67
495039	398971	45	9.2957	161.72		-161.72
495039	398971	42	7.7536	164.28		-164.28
495039	398971	43	7.6277	165.21		-165.21
495039	398971	44	8.6409	175.37		-175.37
495039	398971	48	15.1791	177.55		-177.55
495039	398971	51	28.6547	184.36		-184.36
495039	398971	46	10.0873	190.25		-190.25
495039	398971	49	14.7756	193.92		-193.92
495039	398971	50	23.4502	217.71		-217.71

## Sheet: D2
E	N	Point	AC(mS/m)	Depth(m)
497440	398970	1	19.9479	7.16		-7.16
497440	398970	3	18.9907	11.35		-11.35
497440	398970	5	18.081	15.88		-15.88
497440	398970	2	19.4589	17.28		-17.28
497440	398970	4	18.5247	17.73		-17.73
497440	398970	6	17.6519	18.67		-18.67
497440	398970	7	17.3098	19.35		-19.35
497440	398970	8	17.0362	21.4		-21.4
497440	398970	9	16.872	23.71		-23.71
497440	398970	10	16.8403	25.9		-25.9
497440	398970	11	16.8784	28.01		-28.01
497440	398970	12	16.8598	29.99		-29.99
497440	398970	13	16.8038	31.84		-31.84
497440	398970	14	16.7177	33.45		-33.45
497440	398970	15	16.6098	35.12		-35.12
497440	398970	16	16.4803	37.4		-37.4
497440	398970	17	16.333	40.27		-40.27
497440	398970	18	16.1827	42.92		-42.92
497440	398970	19	16.0394	45.45		-45.45
497440	398970	20	15.91	47.95		-47.95
497440	398970	21	15.7973	50.1		-50.1
497440	398970	22	15.7046	52.33		-52.33
497440	398970	23	15.6357	54.47		-54.47
497440	398970	24	15.5953	57.2		-57.2
497440	398970	25	15.5973	61.13		-61.13
497440	398970	26	15.6476	64.71		-64.71
497440	398970	27	15.7443	68.26		-68.26
497440	398970	28	15.883	71.3		-71.3
497440	398970	29	16.0562	74.13		-74.13
497440	398970	30	16.2567	76.96		-76.96
497440	398970	31	16.4849	80.22		-80.22
497440	398970	32	16.7373	83.55		-83.55
497440	398970	33	17.0098	88.92		-88.92
497440	398970	34	17.3121	93.99		-93.99
497440	398970	35	17.6254	96.09		-96.09
497440	398970	36	17.9408	101.99		-101.99
497440	398970	37	18.2455	103.46		-103.46
497440	398970	38	18.5127	108.15		-108.15
497440	398970	39	18.695	112.28		-112.28
497440	398970	40	18.7666	116.21		-116.21
497440	398970	41	18.6834	121.13		-121.13
497440	398970	42	18.3373	126.89		-126.89
497440	398970	43	17.6955	131.08		-131.08
497440	398970	44	16.7022	137.95		-137.95
497440	398970	46	13.6613	140.69		-140.69
497440	398970	45	15.2408	143.93		-143.93
497440	398970	47	11.9455	147.09		-147.09
497440	398970	48	9.9614	151.1		-151.1
497440	398970	52	2.7673	154.29		-154.29
497440	398970	49	7.7706	160.29		-160.29
497440	398970	51	5.087	163.22		-163.22
497440	398970	54	1.4482	166.66		-166.66
497440	398970	50	6.3112	167.92		-167.92
497440	398970	65	95.8359	169.48		-169.48
497440	398970	62	63.8005	173.3		-173.3
497440	398970	53	1.3437	178.47		-178.47
497440	398970	58	18.4657	179.25		-179.25
497440	398970	56	9.4962	182.12		-182.12
497440	398970	57	14.4941	183.53		-183.53
497440	398970	63	67.2638	186.35		-186.35
497440	398970	55	3.2715	186.97		-186.97
497440	398970	59	23.7484	187.4		-187.4
497440	398970	60	34.8795	195.47		-195.47
497440	398970	66	102.447	199.27		-199.27
497440	398970	61	52.9811	206.94		-206.94
497440	398970	64	84.3218	212.11		-212.11

## Sheet: D3
E	N	Point	AC(mS/m)	Depth(m)
500039	398970	1	45.1848	0.03		-0.03
500039	398970	3	36.4558	6.26		-6.26
500039	398970	5	28.1716	10.62		-10.62
500039	398970	4	31.8717	10.92		-10.92
500039	398970	6	24.8858	11.97		-11.97
500039	398970	2	41.2217	12.33		-12.33
500039	398970	7	22.6346	13.25		-13.25
500039	398970	8	21.4794	14.75		-14.75
500039	398970	9	21.7404	16.85		-16.85
500039	398970	10	23.5759	18.81		-18.81
500039	398970	11	25.0995	20.69		-20.69
500039	398970	12	25.6124	22.49		-22.49
500039	398970	13	25.4083	24.27		-24.27
500039	398970	14	24.6022	26.03		-26.03
500039	398970	15	23.4584	27.73		-27.73
500039	398970	16	22.0211	30		-30
500039	398970	17	20.4256	33.06		-33.06
500039	398970	18	18.8627	35.98		-35.98
500039	398970	19	17.4477	38.75		-38.75
500039	398970	20	16.2008	41.43		-41.43
500039	398970	21	15.0761	44.06		-44.06
500039	398970	22	14.0343	46.64		-46.64
500039	398970	23	13.089	49.11		-49.11
500039	398970	24	12.2597	52.55		-52.55
500039	398970	25	11.5884	57		-57
500039	398970	26	11.0869	61.41		-61.41
500039	398970	27	10.7591	65.36		-65.36
500039	398970	28	10.5951	68.88		-68.88
500039	398970	29	10.5653	72.47		-72.47
500039	398970	30	10.6082	75.48		-75.48
500039	398970	31	10.6661	78.99		-78.99
500039	398970	32	10.7586	82.36		-82.36
500039	398970	33	10.9179	87.98		-87.98
500039	398970	34	11.2744	92.11		-92.11
500039	398970	35	11.7762	96.3		-96.3
500039	398970	36	12.3774	99.32		-99.32
500039	398970	37	13.0421	103.58		-103.58
500039	398970	39	14.8781	108.38		-108.38
500039	398970	38	13.9052	110.14		-110.14
500039	398970	40	15.9593	115.48		-115.48
500039	398970	41	17.4264	120.28		-120.28
500039	398970	42	18.6773	126.45		-126.45
500039	398970	43	20.0324	128.9		-128.9
500039	398970	45	22.2141	135.53		-135.53
500039	398970	44	21.3214	138.13		-138.13
500039	398970	46	22.6372	144.23		-144.23
500039	398970	48	18.5749	151.56		-151.56
500039	398970	60	14.7221	153.37		-153.37
500039	398970	47	20.8501	154.35		-154.35
500039	398970	50	14.9676	162.63		-162.63
500039	398970	49	15.5625	169.1		-169.1
500039	398970	51	14.4471	169.71		-169.71
500039	398970	53	38.7579	182.51		-182.51
500039	398970	59	26.2304	182.92		-182.92
500039	398970	62	6.7438	183.89		-183.89
500039	398970	61	3.4304	184.7		-184.7
500039	398970	52	20.6682	189.35		-189.35
500039	398970	54	65.2904	197.51		-197.51
500039	398970	56	210.679	206.51		-206.51
500039	398970	55	140.693	214.66		-214.66
500039	398970	57	269.084	224.02		-224.02
500039	398970	58	140.488	236.41		-236.41
500039	398970	63	20.9871	255.39		-255.39

## Sheet: D4
E	N	Point	AC(mS/m)	Depth(m)
502139	398971	1	12.7402	1.06		-1.06
502139	398971	3	12.5037	1.7		-1.7
502139	398971	2	12.6289	2.86		-2.86
502139	398971	5	11.784	13.5		-13.5
502139	398971	6	11.4518	17.04		-17.04
502139	398971	7	11.08	19.13		-19.13
502139	398971	8	10.6935	19.13		-19.13
502139	398971	9	10.2897	21.65		-21.65
502139	398971	10	9.8638	23.36		-23.36
502139	398971	11	9.4135	26.32		-26.32
502139	398971	4	12.1854	26.87		-26.87
502139	398971	12	8.939	29.16		-29.16
502139	398971	13	8.4557	31.89		-31.89
502139	398971	14	7.9728	34.5		-34.5
502139	398971	15	7.5001	37.02		-37.02
502139	398971	16	7.0453	39.51		-39.51
502139	398971	17	6.6114	41.9		-41.9
502139	398971	18	6.198	45.29		-45.29
502139	398971	19	5.8272	49.15		-49.15
502139	398971	20	5.5266	53.94		-53.94
502139	398971	21	5.3168	57.42		-57.42
502139	398971	22	5.2059	61.17		-61.17
502139	398971	23	5.1784	62.53		-62.53
502139	398971	24	5.2718	67.82		-67.82
502139	398971	25	5.4927	69.08		-69.08
502139	398971	26	5.8104	72.27		-72.27
502139	398971	27	6.2803	75.97		-75.97
502139	398971	28	6.9794	81.55		-81.55
502139	398971	29	7.8946	84.29		-84.29
502139	398971	30	8.9375	86.22		-86.22
502139	398971	31	10.1343	89.55		-89.55
502139	398971	32	11.4876	91.41		-91.41
502139	398971	33	12.9536	93.21		-93.21
502139	398971	34	14.5522	95.38		-95.38
502139	398971	37	20.5777	99.24		-99.24
502139	398971	38	22.5561	100.03		-100.03
502139	398971	39	24.5784	100.48		-100.48
502139	398971	35	16.4373	101.27		-101.27
502139	398971	36	18.5436	101.6		-101.6
502139	398971	53	70.9943	102.4		-102.4
502139	398971	41	30.2426	104.41		-104.41
502139	398971	54	74.0508	107.57		-107.57
502139	398971	42	32.7521	108.91		-108.91
502139	398971	52	67.8806	109.05		-109.05
502139	398971	43	35.513	111.04		-111.04
502139	398971	45	42.0224	112.82		-112.82
502139	398971	56	81.866	113.65		-113.65
502139	398971	50	60.2851	116.3		-116.3
502139	398971	46	45.1645	118		-118
502139	398971	40	27.3379	119.61		-119.61
502139	398971	51	64.1918	121.54		-121.54
502139	398971	44	38.7409	122.63		-122.63
502139	398971	55	77.8671	123.16		-123.16
502139	398971	49	56.3092	123.84		-123.84
502139	398971	47	48.8734	133.19		-133.19
502139	398971	48	52.4413	144.64		-144.64

## Sheet: D5
E	N	Point	AC(mS/m)	Depth(m)
504225	398975	1	7.9174	7.58		-7.58
504225	398975	3	7.6267	18.29		-18.29
504225	398975	4	7.4738	24.16		-24.16
504225	398975	5	7.3069	25.16		-25.16
504225	398975	2	7.783	25.8		-25.8
504225	398975	6	7.1339	27.16		-27.16
504225	398975	7	6.9547	29.57		-29.57
504225	398975	8	6.7724	32.53		-32.53
504225	398975	9	6.5863	36.13		-36.13
504225	398975	10	6.3984	39.3		-39.3
504225	398975	11	6.2149	42.52		-42.52
504225	398975	12	6.0404	45.45		-45.45
504225	398975	13	5.8801	48.46		-48.46
504225	398975	14	5.7359	51.11		-51.11
504225	398975	15	5.6103	53.74		-53.74
504225	398975	16	5.5095	57.33		-57.33
504225	398975	17	5.4488	62.12		-62.12
504225	398975	18	5.4457	67.16		-67.16
504225	398975	19	5.5044	70.96		-70.96
504225	398975	20	5.627	75.15		-75.15
504225	398975	21	5.8349	80.21		-80.21
504225	398975	22	6.1429	84.67		-84.67
504225	398975	23	6.5029	84.86		-84.86
504225	398975	24	6.9278	90.17		-90.17
504225	398975	25	7.4706	94.44		-94.44
504225	398975	26	8.1032	97.05		-97.05
504225	398975	31	12.1644	97.95		-97.95
504225	398975	27	8.8247	101.12		-101.12
504225	398975	28	9.6148	102.11		-102.11
504225	398975	30	11.3827	104.68		-104.68
504225	398975	29	10.4808	106.55		-106.55
504225	398975	38	19.0012	106.67		-106.67
504225	398975	34	14.9091	107.17		-107.17
504225	398975	33	13.9553	107.71		-107.71
504225	398975	32	12.9911	107.9		-107.9
504225	398975	35	15.8904	109.63		-109.63
504225	398975	49	31.3884	110.63		-110.63
504225	398975	41	22.2766	110.79		-110.79
504225	398975	44	25.6659	110.83		-110.83
504225	398975	55	39.4287	110.87		-110.87
504225	398975	37	18.0074	110.99		-110.99
504225	398975	46	27.9713	111.46		-111.46
504225	398975	51	33.663	111.59		-111.59
504225	398975	36	16.9391	111.85		-111.85
504225	398975	40	21.2003	112.46		-112.46
504225	398975	42	23.364	113.23		-113.23
504225	398975	48	30.2953	113.73		-113.73
504225	398975	56	41.3602	114.65		-114.65
504225	398975	39	20.0602	115.53		-115.53
504225	398975	50	32.5192	116.46		-116.46
504225	398975	43	24.5312	116.61		-116.61
504225	398975	47	29.118	116.87		-116.87
504225	398975	65	113.263	116.88		-116.88
504225	398975	45	26.8144	117.63		-117.63
504225	398975	63	72.9864	118.81		-118.81
504225	398975	62	52.9237	119.62		-119.62
504225	398975	59	47.9709	122.47		-122.47
504225	398975	54	37.3857	122.9		-122.9
504225	398975	64	93.1324	128.52		-128.52
504225	398975	58	45.6427	129.05		-129.05
504225	398975	57	43.5228	129.36		-129.36
504225	398975	53	36.0198	133.27		-133.27
504225	398975	52	35.0262	135.21		-135.21
504225	398975	60	48.8479	163.3		-163.3
504225	398975	61	37.5755	167.46		-167.46
504225	398975	66	131.921	169.61		-169.61
504225	398975	67	131.196	172.04		-172.04
504225	398975	68	115.121	228.78		-228.78

## Sheet: D7
E	N	Point	AC(mS/m)	Depth(m)
494440	396970	1	12.7617	8.27		-8.27
494440	396970	3	12.213	11		-11
494440	396970	5	11.6232	14.46		-14.46
494440	396970	2	12.5	14.51		-14.51
494440	396970	4	11.9228	15.73		-15.73
494440	396970	6	11.3207	16.81		-16.81
494440	396970	7	11.0241	17.38		-17.38
494440	396970	8	10.7478	19.16		-19.16
494440	396970	9	10.5042	21.13		-21.13
494440	396970	10	10.3076	23.08		-23.08
494440	396970	11	10.2112	24.98		-24.98
494440	396970	12	10.2493	26.81		-26.81
494440	396970	13	10.4854	28.53		-28.53
494440	396970	14	10.9307	30.16		-30.16
494440	396970	15	11.6133	31.84		-31.84
494440	396970	16	12.6141	34.04		-34.04
494440	396970	17	14.1032	37.04		-37.04
494440	396970	18	16.2307	39.79		-39.79
494440	396970	19	19.0802	42.61		-42.61
494440	396970	20	22.7198	45.11		-45.11
494440	396970	21	27.2705	48.03		-48.03
494440	396970	22	32.7638	50.17		-50.17
494440	396970	23	39.1745	52.7		-52.7
494440	396970	24	46.8052	56.02		-56.02
494440	396970	25	56.1361	60.6		-60.6
494440	396970	26	67.2211	64.01		-64.01
494440	396970	27	79.6731	66.9		-66.9
494440	396970	28	93.426	70.25		-70.25
494440	396970	29	108.691	74.76		-74.76
494440	396970	62	41.8182	76.41		-76.41
494440	396970	60	71.0386	77.4		-77.4
494440	396970	58	100.063	78.96		-78.96
494440	396970	30	125.323	79.81		-79.81
494440	396970	31	142.449	79.96		-79.96
494440	396970	61	56.4537	83.17		-83.17
494440	396970	59	85.5907	83.81		-83.81
494440	396970	32	159.779	83.82		-83.82
494440	396970	33	177.289	85.09		-85.09
494440	396970	34	194.657	86.83		-86.83
494440	396970	36	227.794	91.39		-91.39
494440	396970	63	27.5647	92.74		-92.74
494440	396970	35	211.613	93.86		-93.86
494440	396970	38	255.25	99.06		-99.06
494440	396970	37	242.823	99.35		-99.35
494440	396970	39	266.097	102.94		-102.94
494440	396970	40	274.721	102.97		-102.97
494440	396970	42	280.497	104.81		-104.81
494440	396970	64	7.9385	106.49		-106.49
494440	396970	48	222.451	107.38		-107.38
494440	396970	52	179.235	107.38		-107.38
494440	396970	51	192.467	109.12		-109.12
494440	396970	44	264.347	109.54		-109.54
494440	396970	41	278.377	110.44		-110.44
494440	396970	57	120.271	111.13		-111.13
494440	396970	53	162.764	113.01		-113.01
494440	396970	46	244.794	113.29		-113.29
494440	396970	49	214.355	115.95		-115.95
494440	396970	45	256.432	116.81		-116.81
494440	396970	47	232.891	117.88		-117.88
494440	396970	43	275.259	119.27		-119.27
494440	396970	54	141.159	126.57		-126.57
494440	396970	56	144.007	136.84		-136.84
494440	396970	50	207.554	137.8		-137.8
494440	396970	55	138.783	148.36		-148.36
494440	396970	65	22.2016	247.84		-247.84

## Sheet: D8
E	N	Point	AC(mS/m)	Depth(m)
496340	396969	1	10.6433	9.99		-9.99
496340	396969	4	4.1202	30.85		-30.85
496340	396969	3	5.329	31.35		-31.35
496340	396969	5	2.9945	31.78		-31.78
496340	396969	6	2.3864	33.52		-33.52
496340	396969	2	5.9164	34.06		-34.06
496340	396969	7	2.784	36.97		-36.97
496340	396969	8	4.2224	38.9		-38.9
496340	396969	9	6.2545	40.03		-40.03
496340	396969	10	9.2247	43.74		-43.74
496340	396969	11	13.4418	46.47		-46.47
496340	396969	13	24.504	48.07		-48.07
496340	396969	16	38.626	51.45		-51.45
496340	396969	12	18.8556	51.95		-51.95
496340	396969	14	30.6839	55.27		-55.27
496340	396969	17	43.6943	55.95		-55.95
496340	396969	15	34.3677	59.04		-59.04
496340	396969	20	55.3588	62.34		-62.34
496340	396969	18	46.784	64.36		-64.36
496340	396969	19	51.2006	66.32		-66.32
496340	396969	21	59.4267	72.1		-72.1
496340	396969	22	59.7935	73.27		-73.27
496340	396969	25	81.2057	80.35		-80.35
496340	396969	28	237.154	80.76		-80.76
496340	396969	24	69.13	81.34		-81.34
496340	396969	23	62.4944	84.91		-84.91
496340	396969	26	95.0796	98.5		-98.5
496340	396969	27	130.883	120.35		-120.35

## Sheet: D9
E	N	Point	AC(mS/m)	Depth(m)
500140	396971	1	19.356	3.61		-3.61
500140	396971	3	19.0011	10.08		-10.08
500140	396971	5	18.6872	15.5		-15.5
500140	396971	2	19.1735	17.03		-17.03
500140	396971	4	18.8292	17.33		-17.33
500140	396971	6	18.5553	18.35		-18.35
500140	396971	7	18.4591	19.14		-19.14
500140	396971	8	18.391	21.23		-21.23
500140	396971	9	18.3654	23.48		-23.48
500140	396971	10	18.3903	25.55		-25.55
500140	396971	11	18.4481	27.49		-27.49
500140	396971	12	18.5124	29.27		-29.27
500140	396971	13	18.5865	30.96		-30.96
500140	396971	14	18.6697	32.33		-32.33
500140	396971	15	18.7625	33.73		-33.73
500140	396971	16	18.8672	35.71		-35.71
500140	396971	17	18.9886	38.15		-38.15
500140	396971	18	19.1281	40.33		-40.33
500140	396971	19	19.285	42.45		-42.45
500140	396971	20	19.4589	44.52		-44.52
500140	396971	21	19.6482	46.34		-46.34
500140	396971	22	19.8508	48.08		-48.08
500140	396971	23	20.0661	49.9		-49.9
500140	396971	24	20.2957	52.11		-52.11
500140	396971	25	20.5443	55.24		-55.24
500140	396971	26	20.8135	57.85		-57.85
500140	396971	27	21.1016	60.43		-60.43
500140	396971	28	21.411	63.39		-63.39
500140	396971	29	21.7389	64.94		-64.94
500140	396971	30	22.085	67.54		-67.54
500140	396971	31	22.4522	69.55		-69.55
500140	396971	32	22.8433	72.41		-72.41
500140	396971	33	23.2676	75.59		-75.59
500140	396971	34	23.7401	80.3		-80.3
500140	396971	35	24.2577	81.73		-81.73
500140	396971	36	24.8222	86.3		-86.3
500140	396971	37	25.45	88.82		-88.82
500140	396971	38	26.1336	91.67		-91.67
500140	396971	39	26.8784	93.8		-93.8
500140	396971	40	27.6893	96.86		-96.86
500140	396971	41	28.6661	104.36		-104.36
500140	396971	42	29.79	104.52		-104.52
500140	396971	43	31.091	112.25		-112.25
500140	396971	44	32.6435	114.25		-114.25
500140	396971	46	35.9675	114.85		-114.85
500140	396971	45	34.296	115.45		-115.45
500140	396971	47	37.6432	115.59		-115.59
500140	396971	48	39.4658	119.48		-119.48
500140	396971	49	41.6024	125.54		-125.54
500140	396971	61	24.7834	127.58		-127.58
500140	396971	58	71.0697	134.43		-134.43
500140	396971	57	67.6342	135.92		-135.92
500140	396971	50	44.4008	137.39		-137.39
500140	396971	54	57.5175	138.32		-138.32
500140	396971	52	51.0483	138.43		-138.43
500140	396971	56	64.1647	147.15		-147.15
500140	396971	64	10.1325	148.36		-148.36
500140	396971	55	60.8907	153.32		-153.32
500140	396971	51	47.7303	158.14		-158.14
500140	396971	59	74.8053	158.74		-158.74
500140	396971	53	54.2823	165.61		-165.61
500140	396971	62	37.8469	169.79		-169.79
500140	396971	65	18.8482	204.98		-204.98
500140	396971	66	5.9953	256.72		-256.72
500140	396971	63	20.7393	274.03		-274.03
500140	396971	60	50.2458	307.46		-307.46

## Sheet: D10
E	N	Point	AC(mS/m)	Depth(m)
502139	397069	1	13.17	1.06		-1.06
502139	397069	2	12.5426	21.56		-21.56
502139	397069	3	12.0201	22.12		-22.12
502139	397069	4	11.5089	23.83		-23.83
502139	397069	5	11.0221	27.04		-27.04
502139	397069	6	10.5729	31.4		-31.4
502139	397069	7	10.0905	36.89		-36.89
502139	397069	8	9.4428	41.75		-41.75
502139	397069	9	8.7032	46.25		-46.25
502139	397069	10	7.9065	52.23		-52.23
502139	397069	11	7.0993	59.84		-59.84
502139	397069	12	6.3681	66.36		-66.36
502139	397069	13	5.7922	72.66		-72.66
502139	397069	14	5.4747	79.1		-79.1
502139	397069	15	5.5453	86.44		-86.44
502139	397069	16	6.0754	93.17		-93.17
502139	397069	17	7.1121	96.9		-96.9
502139	397069	18	8.6211	102.72		-102.72
502139	397069	19	10.8277	107.25		-107.25
502139	397069	20	13.6714	111.9		-111.9
502139	397069	21	17.2993	116.71		-116.71
502139	397069	24	30.7445	118.93		-118.93
502139	397069	22	21.557	119.5		-119.5
502139	397069	23	26.1776	120.67		-120.67
502139	397069	25	35.7396	125.18		-125.18
502139	397069	28	55.9915	128.49		-128.49
502139	397069	26	42.0293	132.56		-132.56
502139	397069	27	49.1523	136.58		-136.58
502139	397069	29	61.771	175.44		-175.44
502139	397069	30	6.4443	253.55		-253.55

## Sheet: D11
E	N	Point	AC(mS/m)	Depth(m)
504138	396970	1	33.7044	4.59		-4.59
504138	396970	3	33.8559	14.63		-14.63
504138	396970	4	33.9298	15.98		-15.98
504138	396970	6	34.0929	16.88		-16.88
504138	396970	5	34.0101	17.03		-17.03
504138	396970	7	34.1778	17.83		-17.83
504138	396970	8	34.2671	18.5		-18.5
504138	396970	9	34.3611	19.55		-19.55
504138	396970	10	34.4606	20.59		-20.59
504138	396970	11	34.5656	21.59		-21.59
504138	396970	2	33.7666	21.69		-21.69
504138	396970	12	34.6758	22.63		-22.63
504138	396970	13	34.7895	23.65		-23.65
504138	396970	14	34.9062	24.66		-24.66
504138	396970	15	35.0241	25.62		-25.62
504138	396970	16	35.14	26.98		-26.98
504138	396970	17	35.2494	28.72		-28.72
504138	396970	18	35.3475	30.5		-30.5
504138	396970	19	35.4323	32.08		-32.08
504138	396970	20	35.5007	33.69		-33.69
504138	396970	21	35.5449	35.26		-35.26
504138	396970	22	35.5657	36.6		-36.6
504138	396970	23	35.5634	37.97		-37.97
504138	396970	24	35.5298	40.11		-40.11
504138	396970	25	35.4508	42.82		-42.82
504138	396970	26	35.3226	45.24		-45.24
504138	396970	27	35.1472	47.59		-47.59
504138	396970	28	34.9258	49.79		-49.79
504138	396970	29	34.6592	51.99		-51.99
504138	396970	30	34.3455	54.27		-54.27
504138	396970	31	33.9876	56.1		-56.1
504138	396970	32	33.5769	59.11		-59.11
504138	396970	33	33.1004	62.05		-62.05
504138	396970	35	31.9295	65.58		-65.58
504138	396970	34	32.5351	67.02		-67.02
504138	396970	37	30.3627	72.64		-72.64
504138	396970	38	29.574	75.7		-75.7
504138	396970	36	31.1879	78.75		-78.75
504138	396970	40	27.4087	82.1		-82.1
504138	396970	39	28.5306	93.74		-93.74
504138	396970	41	26.2795	94.33		-94.33
504138	396970	42	24.9945	94.86		-94.86
504138	396970	43	23.616	102.14		-102.14
504138	396970	45	20.5205	107.77		-107.77
504138	396970	44	22.0982	107.91		-107.91
504138	396970	46	18.7822	126.04		-126.04
504138	396970	48	14.5261	148.9		-148.9
504138	396970	49	12.365	151.44		-151.44
504138	396970	47	16.7094	156.27		-156.27
504138	396970	50	10.1403	168.64		-168.64
504138	396970	51	8.0901	215.58		-215.58
504138	396970	52	6.3138	232.78		-232.78
504138	396970	53	4.7896	259.31		-259.31

[truncated: 13 more sheets: D12, D13, D14, D15, D16, D17, D18, D19, D20, D21, D22, D24, D25]
