# Supplementary material for: Data for the subsurface characterization of Pahang River Basin with the application of Transient Electromagnetic geophysical surveys
Source: Data Brief. 2020 Apr 23;30:105491. doi: 10.1016/j.dib.2020.105491 (PMC7191212; doi:10.1016/j.dib.2020.105491)
Supplement: Supplementary file 14 [file mmc14.xlsx]

## Sheet: E1
E	N	Point	AC(mS/m)	Depth(m)
510189	430968	1	20.7056	7.21		-7.21
510189	430968	4	30.6386	42.2		-42.2
510189	430968	3	27.1544	43.56		-43.56
510189	430968	5	34.2247	46.07		-46.07
510189	430968	6	38.1775	51.22		-51.22
510189	430968	2	23.1911	53.99		-53.99
510189	430968	7	42.6188	58.09		-58.09
510189	430968	8	47.596	64.41		-64.41
510189	430968	9	53.0383	69.81		-69.81
510189	430968	10	58.9623	77.18		-77.18
510189	430968	11	65.4719	85.91		-85.91
510189	430968	12	72.476	91.86		-91.86
510189	430968	13	79.8612	97.73		-97.73
510189	430968	14	87.5732	102.51		-102.51
510189	430968	27	192.448	103.1		-103.1
510189	430968	15	95.4738	104.04		-104.04
510189	430968	23	160.271	105.62		-105.62
510189	430968	22	152.23	105.81		-105.81
510189	430968	25	176.392	106.18		-106.18
510189	430968	24	168.324	106.24		-106.24
510189	430968	20	136.071	106.28		-106.28
510189	430968	26	184.462	106.32		-106.32
510189	430968	29	208.516	106.39		-106.39
510189	430968	28	200.438	106.41		-106.41
510189	430968	21	144.157	106.8		-106.8
510189	430968	16	103.501	106.88		-106.88
510189	430968	18	119.825	107.11		-107.11
510189	430968	19	127.959	107.75		-107.75
510189	430968	31	224.997	107.9		-107.9
510189	430968	17	111.66	108.89		-108.89
510189	430968	32	233.24	110.96		-110.96
510189	430968	30	216.736	111.64		-111.64
510189	430968	40	304.723	115.24		-115.24
510189	430968	33	241.696	115.77		-115.77
510189	430968	34	250.39	120.48		-120.48
510189	430968	35	259.278	124.28		-124.28
510189	430968	36	268.258	124.57		-124.57
510189	430968	41	313.529	125.58		-125.58
510189	430968	42	322.57	125.58		-125.58
510189	430968	38	286.646	126.26		-126.26
510189	430968	39	295.81	130.29		-130.29
510189	430968	37	277.438	133.08		-133.08

## Sheet: E2
E	N	Point	AC(mS/m)	Depth(m)
512537	430968	1	41.6919	3.31		-3.31
512537	430968	2	42.8678	28.95		-28.95
512537	430968	3	44.9888	29.18		-29.18
512537	430968	4	47.1826	30.94		-30.94
512537	430968	5	49.5868	34.94		-34.94
512537	430968	6	52.3452	40.64		-40.64
512537	430968	7	55.5999	48.67		-48.67
512537	430968	8	59.3864	56.69		-56.69
512537	430968	9	63.67	64.46		-64.46
512537	430968	10	68.5042	75.18		-75.18
512537	430968	11	74.0049	88.24		-88.24
512537	430968	12	80.1404	100.27		-100.27
512537	430968	13	86.6444	104.94		-104.94
512537	430968	23	156.223	110.08		-110.08
512537	430968	14	93.3749	111.02		-111.02
512537	430968	24	163.094	112.05		-112.05
512537	430968	25	170.011	112.27		-112.27
512537	430968	27	183.878	112.35		-112.35
512537	430968	20	135.452	112.55		-112.55
512537	430968	18	121.437	112.59		-112.59
512537	430968	26	176.943	112.8		-112.8
512537	430968	21	142.385	113.02		-113.02
512537	430968	22	149.328	113.21		-113.21
512537	430968	15	100.31	114.7		-114.7
512537	430968	16	107.318	115.46		-115.46
512537	430968	28	190.869	116.14		-116.14
512537	430968	33	226.347	116.16		-116.16
512537	430968	30	205.005	116.64		-116.64
512537	430968	29	197.933	116.79		-116.79
512537	430968	19	128.445	117.56		-117.56
512537	430968	31	212.108	118.66		-118.66
512537	430968	40	278.562	118.8		-118.8
512537	430968	32	219.248	118.85		-118.85
512537	430968	17	114.401	119.23		-119.23
512537	430968	39	271.3	123.13		-123.13
512537	430968	43	301.709	126.03		-126.03
512537	430968	37	256.162	128.91		-128.91
512537	430968	35	241.13	128.98		-128.98
512537	430968	42	294.14	129.52		-129.52
512537	430968	34	233.633	130.23		-130.23
512537	430968	36	248.647	131.4		-131.4
512537	430968	38	263.753	136.15		-136.15
512537	430968	41	286.311	160.9		-160.9

## Sheet: E3
E	N	Point	AC(mS/m)	Depth(m)
514038	430968	1	13.4958	4.89		-4.89
514038	430968	4	3.0138	30.25		-30.25
514038	430968	3	5.5809	30.3		-30.3
514038	430968	5	0.9656	32.99		-32.99
514038	430968	2	7.0893	35.74		-35.74
514038	430968	6	0.1586	36.69		-36.69
514038	430968	7	0.9221	41.14		-41.14
514038	430968	8	3.314	45.13		-45.13
514038	430968	9	6.8352	48.94		-48.94
514038	430968	10	11.5891	54.16		-54.16
514038	430968	11	14.3797	61.05		-61.05
514038	430968	12	13.8683	68.24		-68.24
514038	430968	13	11.9255	75.13		-75.13
514038	430968	14	9.5848	84.68		-84.68
514038	430968	15	7.5218	98.22		-98.22
514038	430968	16	6.1842	111.47		-111.47
514038	430968	17	5.1052	123.62		-123.62
514038	430968	18	4.0858	139.71		-139.71
514038	430968	19	3.506	162.46		-162.46
514038	430968	20	3.3394	177.87		-177.87
514038	430968	21	3.0096	194.8		-194.8
514038	430968	25	8.1316	214.67		-214.67
514038	430968	22	1.9504	217.32		-217.32
514038	430968	24	5.7425	257.85		-257.85
514038	430968	23	4.0221	267.46		-267.46
514038	430968	26	11.1444	281.76		-281.76
514038	430968	27	6.581	287.08		-287.08

## Sheet: E4
E	N	Point	AC(mS/m)	Depth(m)
510237	428569	1	236.205	15.27		-15.27
510237	428569	3	267.277	22.5		-22.5
510237	428569	4	282.196	27.74		-27.74
510237	428569	38	892.632	27.81		-27.81
510237	428569	40	925.539	27.81		-27.81
510237	428569	39	909.086	27.83		-27.83
510237	428569	41	942.005	27.87		-27.87
510237	428569	37	876.158	27.9		-27.9
510237	428569	42	958.515	27.96		-27.96
510237	428569	36	859.634	27.99		-27.99
510237	428569	43	975.065	28.01		-28.01
510237	428569	35	843.064	28.06		-28.06
510237	428569	44	991.657	28.11		-28.11
510237	428569	45	1008.31	28.21		-28.21
510237	428569	34	826.428	28.22		-28.22
510237	428569	33	809.712	28.34		-28.34
510237	428569	46	1025.05	28.43		-28.43
510237	428569	32	792.927	28.47		-28.47
510237	428569	47	1041.89	28.59		-28.59
510237	428569	31	776.05	28.66		-28.66
510237	428569	5	298.883	28.72		-28.72
510237	428569	48	1058.86	28.86		-28.86
510237	428569	30	759.045	28.92		-28.92
510237	428569	49	1075.96	29.04		-29.04
510237	428569	29	741.902	29.15		-29.15
510237	428569	50	1093.17	29.25		-29.25
510237	428569	28	724.631	29.37		-29.37
510237	428569	51	1110.49	29.45		-29.45
510237	428569	27	707.236	29.59		-29.59
510237	428569	52	1127.91	29.6		-29.6
510237	428569	26	689.727	29.76		-29.76
510237	428569	25	672.125	29.92		-29.92
510237	428569	53	1145.5	30.02		-30.02
510237	428569	24	654.399	30.2		-30.2
510237	428569	54	1163.3	30.38		-30.38
510237	428569	23	636.515	30.48		-30.48
510237	428569	6	316.381	30.59		-30.59
510237	428569	22	618.479	30.73		-30.73
510237	428569	55	1181.36	30.91		-30.91
510237	428569	21	600.274	31.07		-31.07
510237	428569	20	581.903	31.32		-31.32
510237	428569	56	1199.71	31.39		-31.39
510237	428569	19	563.394	31.55		-31.55
510237	428569	7	334.687	31.57		-31.57
510237	428569	18	544.756	31.78		-31.78
510237	428569	17	525.996	31.98		-31.98
510237	428569	57	1218.37	32.05		-32.05
510237	428569	8	353.446	32.19		-32.19
510237	428569	16	507.096	32.27		-32.27
510237	428569	58	1237.3	32.29		-32.29
510237	428569	15	488.05	32.5		-32.5
510237	428569	9	372.497	32.6		-32.6
510237	428569	14	468.891	32.66		-32.66
510237	428569	10	391.709	32.75		-32.75
510237	428569	11	410.987	32.83		-32.83
510237	428569	13	449.636	32.84		-32.84
510237	428569	12	430.31	32.91		-32.91
510237	428569	59	1256.48	32.94		-32.94
510237	428569	2	250.714	33.53		-33.53
510237	428569	60	1276.04	33.62		-33.62
510237	428569	61	1295.98	34.35		-34.35
510237	428569	62	1316.45	35.74		-35.74
510237	428569	63	1337.6	37.02		-37.02
510237	428569	64	1359.45	38.54		-38.54
510237	428569	65	1382.07	40.1		-40.1
510237	428569	66	1405.46	41.54		-41.54
510237	428569	67	1429.3	43.45		-43.45
510237	428569	68	1452.12	45.61		-45.61
510237	428569	69	1472.54	48.18		-48.18
510237	428569	70	1485.51	52.36		-52.36
510237	428569	71	1487.09	56.41		-56.41
510237	428569	72	1480.14	59.97		-59.97
510237	428569	73	1465.66	65.3		-65.3
510237	428569	74	1443.38	75.91		-75.91
510237	428569	75	1418.13	78.49		-78.49
510237	428569	76	1392.02	85.01		-85.01
510237	428569	77	1366.73	97.61		-97.61
510237	428569	78	1343.64	97.68		-97.68

## Sheet: E5
E	N	Point	AC(mS/m)	Depth(m)
512138	428568	1	4.1132	11.75		-11.75
512138	428568	2	4.1373	35.76		-35.76
512138	428568	3	4.2323	42.02		-42.02
512138	428568	4	4.3468	44.08		-44.08
512138	428568	5	4.4787	49.44		-49.44
512138	428568	6	4.6401	56.69		-56.69
512138	428568	7	4.8379	67.27		-67.27
512138	428568	8	5.0696	77.69		-77.69
512138	428568	9	5.3298	87.73		-87.73
512138	428568	10	5.6141	101.6		-101.6
512138	428568	11	5.9077	116.2		-116.2
512138	428568	12	6.169	132.36		-132.36
512138	428568	21	3.8403	141.8		-141.8
512138	428568	13	6.344	143.51		-143.51
512138	428568	14	6.4015	158.2		-158.2
512138	428568	15	6.3043	163.53		-163.53
512138	428568	18	5.1692	172.86		-172.86
512138	428568	24	2.3567	176.57		-176.57
512138	428568	20	3.7443	176.63		-176.63
512138	428568	16	6.045	177.72		-177.72
512138	428568	17	5.5736	181.83		-181.83
512138	428568	19	4.4828	202.26		-202.26
512138	428568	26	3.9204	241.28		-241.28
512138	428568	22	0.6781	406.71		-406.71
512138	428568	25	3.4312	428.69		-428.69
512138	428568	23	1.5001	1876.13		-1876.13

## Sheet: E6
E	N	Point	AC(mS/m)	Depth(m)
514236	428718	1	20.3079	6.1		-6.1
514236	428718	3	18.7473	12.71		-12.71
514236	428718	2	19.5858	15.81		-15.81
514236	428718	4	17.8976	16.45		-16.45
514236	428718	5	16.9584	17.79		-17.79
514236	428718	6	15.9501	20.41		-20.41
514236	428718	7	14.8868	23.85		-23.85
514236	428718	8	13.7684	27.28		-27.28
514236	428718	9	12.6384	30.63		-30.63
514236	428718	10	11.5194	33.76		-33.76
514236	428718	11	10.4235	36.85		-36.85
514236	428718	12	9.3642	39.84		-39.84
514236	428718	13	8.344	42.69		-42.69
514236	428718	14	7.3819	46.87		-46.87
514236	428718	15	6.5064	52.31		-52.31
514236	428718	16	5.7273	57.03		-57.03
514236	428718	17	5.0427	62.53		-62.53
514236	428718	18	4.4451	67.76		-67.76
514236	428718	19	3.9079	70.99		-70.99
514236	428718	20	3.3972	71.98		-71.98
514236	428718	21	2.9208	77.18		-77.18
514236	428718	22	2.5013	83.2		-83.2
514236	428718	23	2.1309	90.41		-90.41
514236	428718	24	1.794	94.99		-94.99
514236	428718	25	1.476	99.93		-99.93
514236	428718	26	1.1671	100.28		-100.28
514236	428718	27	0.8702	110.4		-110.4
514236	428718	28	0.6257	114.42		-114.42
514236	428718	29	0.4027	114.59		-114.59
514236	428718	30	0.2354	121.74		-121.74
514236	428718	32	0.1498	124.8		-124.8
514236	428718	31	0.1745	126.58		-126.58
514236	428718	36	1.9423	128.72		-128.72
514236	428718	48	28.1789	132.57		-132.57
514236	428718	40	5.3335	133.56		-133.56
514236	428718	35	1.7688	139.42		-139.42
514236	428718	34	1.2717	144.07		-144.07
514236	428718	38	3.5519	144.55		-144.55
514236	428718	45	17.2008	146.68		-146.68
514236	428718	53	59.2136	148.3		-148.3
514236	428718	33	0.4651	149.35		-149.35
514236	428718	44	15.4622	154.33		-154.33
514236	428718	37	2.4863	157.45		-157.45
514236	428718	52	51.5446	159.13		-159.13
514236	428718	39	4.7127	159.39		-159.39
514236	428718	42	9.4243	160.41		-160.41
514236	428718	49	32.8142	161.54		-161.54
514236	428718	43	12.4641	172.32		-172.32
514236	428718	47	22.8934	174.78		-174.78
514236	428718	46	20.1708	179.4		-179.4
514236	428718	51	43.6501	181.14		-181.14
514236	428718	41	7.0763	184.97		-184.97
514236	428718	50	38.8835	188.54		-188.54

## Sheet: E7
E	N	Point	AC(mS/m)	Depth(m)
510238	426868	1	5.3544	2.62		-2.62
510238	426868	2	4.9053	29.05		-29.05
510238	426868	3	4.244	32.59		-32.59
510238	426868	4	3.5371	35.5		-35.5
510238	426868	5	2.7614	42.32		-42.32
510238	426868	6	1.8673	54.01		-54.01
510238	426868	7	1.0044	73.07		-73.07
510238	426868	8	0.4371	90.71		-90.71
510238	426868	9	0.3164	109.92		-109.92
510238	426868	10	0.567	118.83		-118.83
510238	426868	12	1.9567	126.75		-126.75
510238	426868	14	3.3425	127.99		-127.99
510238	426868	13	2.64	130.22		-130.22
510238	426868	11	1.2011	134.93		-134.93
510238	426868	15	4.1625	137.88		-137.88
510238	426868	17	6.5311	145.25		-145.25
510238	426868	16	5.2846	146.47		-146.47
510238	426868	21	13.0581	146.96		-146.96
510238	426868	18	7.9574	157.11		-157.11
510238	426868	20	11.5562	159.88		-159.88
510238	426868	23	16.6421	162.36		-162.36
510238	426868	19	9.7334	165.96		-165.96
510238	426868	22	14.7321	170.07		-170.07
510238	426868	24	18.5555	170.5		-170.5
510238	426868	26	17.8664	179.63		-179.63
510238	426868	25	18.7157	237.9		-237.9
510238	426868	27	2.779	370.27		-370.27

## Sheet: E8
E	N	Point	AC(mS/m)	Depth(m)
512137	426968	1	9.9517	15.86		-15.86
512137	426968	2	9.4406	17.34		-17.34
512137	426968	3	8.8334	22.1		-22.1
512137	426968	4	8.0866	26.5		-26.5
512137	426968	5	7.2187	31.67		-31.67
512137	426968	6	6.2325	36.91		-36.91
512137	426968	7	5.1266	44.35		-44.35
512137	426968	8	3.9021	52.95		-52.95
512137	426968	9	2.6054	57.32		-57.32
512137	426968	10	1.4447	160.17		-160.17

## Sheet: E9
E	N	Point	AC(mS/m)	Depth(m)
514038	426968	1	13.433	23.74		-23.74
514038	426968	3	11.6381	25.24		-25.24
514038	426968	5	9.7125	31.95		-31.95
514038	426968	2	12.5469	34.85		-34.85
514038	426968	4	10.7261	35.06		-35.06
514038	426968	6	1.196	49.73		-49.73
514038	426968	8	4.8278	55.16		-55.16
514038	426968	7	3.1617	74.15		-74.15

## Sheet: E10
E	N	Point	AC(mS/m)	Depth(m)
510537	424968	1	15.8688	39.38		-39.38
510537	424968	2	16.1423	49.23		-49.23
510537	424968	3	16.4751	58.56		-58.56
510537	424968	4	16.8533	67.37		-67.37
510537	424968	5	17.2575	73.56		-73.56
510537	424968	6	17.6722	78.89		-78.89
510537	424968	7	18.0834	85.84		-85.84
510537	424968	8	18.4788	94.47		-94.47
510537	424968	9	18.8273	102.58		-102.58
510537	424968	10	19.0955	111.02		-111.02
510537	424968	11	19.2512	117.71		-117.71
510537	424968	12	19.2932	122.45		-122.45
510537	424968	13	19.2368	125.74		-125.74
510537	424968	14	19.0411	133.35		-133.35
510537	424968	16	18.0143	136.67		-136.67
510537	424968	17	17.5893	136.92		-136.92
510537	424968	15	18.5539	144.18		-144.18
510537	424968	18	17.0362	144.77		-144.77
510537	424968	21	13.5526	156.31		-156.31
510537	424968	19	16.0928	157.16		-157.16
510537	424968	20	14.8126	160.03		-160.03
510537	424968	22	12.2098	163.53		-163.53
510537	424968	23	8.1335	241.8		-241.8
510537	424968	24	2.1178	567.55		-567.55

[truncated: 10 more sheets: E11, E12, E14, E15, E16, E17, E18, E19, E20, E21]
