# Supplementary material for: Data for the subsurface characterization of Pahang River Basin with the application of Transient Electromagnetic geophysical surveys
Source: Data Brief. 2020 Apr 23;30:105491. doi: 10.1016/j.dib.2020.105491 (PMC7191212; doi:10.1016/j.dib.2020.105491)
Supplement: Supplementary file 15 [file mmc15.xlsx]

## Sheet: F1
E	N	Point	AC(mS/m)	Depth(m)
510338	418969	1	3.8806	7.13		-7.13
510338	418969	2	5.8498	27.68		-27.68
510338	418969	3	9.2368	31.95		-31.95
510338	418969	4	13.0196	34.61		-34.61
510338	418969	5	17.1795	38.55		-38.55
510338	418969	6	21.8059	42.77		-42.77
510338	418969	7	26.974	48.06		-48.06
510338	418969	8	32.7006	52.62		-52.62
510338	418969	9	38.9323	57.08		-57.08
510338	418969	10	45.7149	62.58		-62.58
510338	418969	11	53.1798	69.68		-69.68
510338	418969	12	61.3588	76.17		-76.17
510338	418969	13	70.1131	81.16		-81.16
510338	418969	14	79.3966	87.53		-87.53
510338	418969	15	89.3053	95.95		-95.95
510338	418969	16	99.6818	100.17		-100.17
510338	418969	17	110.386	105.37		-105.37
510338	418969	18	121.359	109.49		-109.49
510338	418969	19	132.554	114.06		-114.06
510338	418969	20	143.897	116.26		-116.26
510338	418969	22	166.85	118.86		-118.86
510338	418969	43	395.042	120.2		-120.2
510338	418969	21	155.357	123.04		-123.04
510338	418969	38	339.26	125.47		-125.47
510338	418969	25	201.285	129.81		-129.81
510338	418969	23	178.349	130.36		-130.36
510338	418969	26	212.755	131.66		-131.66
510338	418969	24	189.816	132.21		-132.21
510338	418969	29	246.464	133.6		-133.6
510338	418969	42	381.314	137.53		-137.53
510338	418969	28	235.21	137.55		-137.55
510338	418969	27	224.056	137.61		-137.61
510338	418969	37	327.573	141.14		-141.14
510338	418969	30	257.548	144.35		-144.35
510338	418969	32	278.556	144.99		-144.99
510338	418969	36	316.385	145.47		-145.47
510338	418969	31	268.075	147.9		-147.9
510338	418969	35	305.744	148.87		-148.87
510338	418969	40	359.833	149.81		-149.81
510338	418969	41	369.878	152.62		-152.62
510338	418969	34	296.294	155.99		-155.99
510338	418969	39	350.503	158.92		-158.92
510338	418969	33	288.048	159.49		-159.49

## Sheet: F2
E	N	Point	AC(mS/m)	Depth(m)
513138	418968	1	59.9216	12.98		-12.98
513138	418968	3	62.8689	26.87		-26.87
513138	418968	5	66.2232	38.7		-38.7
513138	418968	7	69.8499	47.3		-47.3
513138	418968	6	67.9578	47.94		-47.94
513138	418968	4	64.4355	50.84		-50.84
513138	418968	2	61.2575	53.1		-53.1
513138	418968	8	71.8693	54.9		-54.9
513138	418968	9	74.113	59.55		-59.55
513138	418968	10	76.4985	63.56		-63.56
513138	418968	11	79.0071	67.3		-67.3
513138	418968	12	81.642	71.51		-71.51
513138	418968	13	84.3753	74.87		-74.87
513138	418968	14	87.1687	77.82		-77.82
513138	418968	15	89.9987	80.87		-80.87
513138	418968	16	92.8434	85.05		-85.05
513138	418968	17	95.6729	91.44		-91.44
513138	418968	18	98.4502	95.88		-95.88
513138	418968	19	101.147	100.77		-100.77
513138	418968	20	103.758	103.15		-103.15
513138	418968	21	106.292	105.8		-105.8
513138	418968	22	108.667	112.23		-112.23
513138	418968	23	110.88	113.31		-113.31
513138	418968	74	88.6732	116.08		-116.08
513138	418968	24	112.959	117.29		-117.29
513138	418968	73	85.7749	118.41		-118.41
513138	418968	25	114.868	119		-119
513138	418968	80	79.2498	122.46		-122.46
513138	418968	72	83.1347	123.94		-123.94
513138	418968	82	88.7069	124.19		-124.19
513138	418968	27	117.934	124.68		-124.68
513138	418968	26	116.513	125.04		-125.04
513138	418968	81	84.0124	125.32		-125.32
513138	418968	30	120.701	125.56		-125.56
513138	418968	28	119.322	125.88		-125.88
513138	418968	31	122.065	126.23		-126.23
513138	418968	71	80.889	128.41		-128.41
513138	418968	33	123.781	130.55		-130.55
513138	418968	34	124.628	132.8		-132.8
513138	418968	38	124.692	133.79		-133.79
513138	418968	32	123.024	134.74		-134.74
513138	418968	35	125.173	136.98		-136.98
513138	418968	79	75.104	138.46		-138.46
513138	418968	36	125.396	139.3		-139.3
513138	418968	70	79.3982	140.01		-140.01
513138	418968	29	120.004	140.44		-140.44
513138	418968	41	123.779	140.65		-140.65
513138	418968	63	84.5732	142.72		-142.72
513138	418968	40	123.989	144.54		-144.54
513138	418968	52	112.549	144.88		-144.88
513138	418968	75	90.5155	145.35		-145.35
513138	418968	65	83.1533	146.15		-146.15
513138	418968	43	122.525	146.98		-146.98
513138	418968	39	124.663	147.7		-147.7
513138	418968	42	123.36	148.09		-148.09
513138	418968	51	113.244	148.16		-148.16
513138	418968	67	81.3334	148.26		-148.26
513138	418968	57	101.445	148.85		-148.85
513138	418968	50	114.216	149.09		-149.09
513138	418968	53	111.79	149.15		-149.15
513138	418968	49	115.254	149.16		-149.16
513138	418968	46	119.083	149.24		-149.24
513138	418968	83	92.2886	149.92		-149.92
513138	418968	37	124.863	150.23		-150.23
513138	418968	44	121.529	150.52		-150.52
513138	418968	47	117.912	150.93		-150.93
513138	418968	45	120.264	151.08		-151.08
513138	418968	55	106.632	151.6		-151.6
513138	418968	48	116.515	152.47		-152.47
513138	418968	58	100.316	152.58		-152.58
513138	418968	68	80.5806	152.61		-152.61
513138	418968	69	79.5045	152.67		-152.67
513138	418968	60	91.5553	152.68		-152.68
513138	418968	77	82.7382	153.76		-153.76
513138	418968	64	83.9759	155.54		-155.54
513138	418968	66	82.3219	155.67		-155.67
513138	418968	61	89.5724	160.15		-160.15
513138	418968	62	86.194	167.07		-167.07
513138	418968	54	109.328	167.15		-167.15
513138	418968	56	103.9	167.51		-167.51
513138	418968	59	95.9409	183.98		-183.98
513138	418968	76	87.099	188.84		-188.84
513138	418968	78	77.9778	192.08		-192.08

## Sheet: F3
E	N	Point	AC(mS/m)	Depth(m)
515037	418868	1	8.1971	15.22		-15.22
515037	418868	3	7.6564	22.11		-22.11
515037	418868	2	7.9459	24.93		-24.93
515037	418868	5	7.0359	28.04		-28.04
515037	418868	4	7.3545	29.35		-29.35
515037	418868	6	6.7104	31.85		-31.85
515037	418868	7	6.3704	33.24		-33.24
515037	418868	8	6.0254	36.91		-36.91
515037	418868	9	5.6713	40.89		-40.89
515037	418868	10	5.3002	45.21		-45.21
515037	418868	11	4.9155	49.55		-49.55
515037	418868	12	4.5249	53.91		-53.91
515037	418868	13	4.1373	58.26		-58.26
515037	418868	14	3.7599	62.5		-62.5
515037	418868	15	3.4005	66.89		-66.89
515037	418868	16	3.0712	73.35		-73.35
515037	418868	17	2.7981	82		-82
515037	418868	18	2.6043	90.75		-90.75
515037	418868	19	2.4978	98.99		-98.99
515037	418868	20	2.4519	102.18		-102.18
515037	418868	21	2.4459	106.67		-106.67
515037	418868	22	2.5161	117.34		-117.34
515037	418868	23	2.6561	121.88		-121.88
515037	418868	35	4.3723	141.11		-141.11
515037	418868	24	2.9158	154.56		-154.56
515037	418868	30	2.5234	155.05		-155.05
515037	418868	25	3.0812	168.71		-168.71
515037	418868	26	3.0978	176.43		-176.43
515037	418868	29	2.1027	178.1		-178.1
515037	418868	31	2.9339	179.58		-179.58
515037	418868	33	3.2036	180.56		-180.56
515037	418868	27	2.969	183.41		-183.41
515037	418868	32	3.0749	184.45		-184.45
515037	418868	28	2.4849	196.97		-196.97
515037	418868	34	3.5736	353.71		-353.71

## Sheet: F4
E	N	Point	AC(mS/m)	Depth(m)
516636	418969	1	9.292	8.08		-8.08
516636	418969	2	6.8697	28.83		-28.83
516636	418969	3	5.5311	30.7		-30.7
516636	418969	4	4.3907	32.97		-32.97
516636	418969	5	3.518	36.29		-36.29
516636	418969	6	3.0385	41.18		-41.18
516636	418969	7	2.9923	46.06		-46.06
516636	418969	8	2.967	53.78		-53.78
516636	418969	9	3.1982	54.17		-54.17
516636	418969	10	3.8011	58.76		-58.76
516636	418969	13	9.463	59.74		-59.74
516636	418969	11	5.1754	63.31		-63.31
516636	418969	12	7.5937	66.21		-66.21
516636	418969	17	36.4018	69.21		-69.21
516636	418969	15	18.588	70.62		-70.62
516636	418969	14	12.8724	76.24		-76.24
516636	418969	25	34.4779	82.25		-82.25
516636	418969	18	46.3049	84.08		-84.08
516636	418969	21	15.2547	93.94		-93.94
516636	418969	16	27.4298	94.19		-94.19
516636	418969	19	55.8994	96.49		-96.49
516636	418969	22	24.0983	105.24		-105.24
516636	418969	20	33.0777	132.39		-132.39
516636	418969	23	26.8844	224.04		-224.04
516636	418969	24	27.8174	301		-301

## Sheet: F5
E	N	Point	AC(mS/m)	Depth(m)
510337	416968	1	11.2537	8.81		-8.81
510337	416968	3	13.5424	16.36		-16.36
510337	416968	5	16.3534	21.76		-21.76
510337	416968	2	12.2722	21.85		-21.85
510337	416968	4	14.8579	23.21		-23.21
510337	416968	6	17.9092	25.02		-25.02
510337	416968	7	19.6046	25.94		-25.94
510337	416968	8	21.4306	28.94		-28.94
510337	416968	9	23.4601	32.04		-32.04
510337	416968	10	25.6903	34.96		-34.96
510337	416968	11	28.1037	37.57		-37.57
510337	416968	12	30.6891	40.17		-40.17
510337	416968	13	33.4406	42.64		-42.64
510337	416968	14	36.3494	44.96		-44.96
510337	416968	15	39.4071	47.21		-47.21
510337	416968	16	42.6376	50.28		-50.28
510337	416968	17	46.0952	54.25		-54.25
510337	416968	18	49.8084	58.29		-58.29
510337	416968	19	53.7537	61.64		-61.64
510337	416968	20	57.8875	64.42		-64.42
510337	416968	21	62.2202	68.24		-68.24
510337	416968	22	66.7445	70.93		-70.93
510337	416968	23	71.4175	73.45		-73.45
510337	416968	24	76.2643	77.12		-77.12
510337	416968	25	81.3162	81.08		-81.08
510337	416968	26	86.56	84.43		-84.43
510337	416968	27	91.9997	88.82		-88.82
510337	416968	28	97.5601	89.44		-89.44
510337	416968	29	103.229	93.45		-93.45
510337	416968	30	109.045	96.13		-96.13
510337	416968	31	114.919	96.18		-96.18
510337	416968	32	120.854	99.26		-99.26
510337	416968	33	126.914	102.84		-102.84
510337	416968	34	133.049	103.43		-103.43
510337	416968	35	139.212	104.63		-104.63
510337	416968	37	151.672	105.83		-105.83
510337	416968	39	164.214	105.89		-105.89
510337	416968	52	247.421	106.69		-106.69
510337	416968	36	145.433	107.09		-107.09
510337	416968	38	157.942	109.51		-109.51
510337	416968	72	376.356	109.75		-109.75
510337	416968	42	183.232	110.18		-110.18
510337	416968	46	208.769	110.67		-110.67
510337	416968	40	170.511	111.62		-111.62
510337	416968	43	189.581	111.93		-111.93
510337	416968	83	449.265	112.32		-112.32
510337	416968	41	176.878	112.44		-112.44
510337	416968	45	202.393	114.51		-114.51
510337	416968	70	363.249	114.94		-114.94
510337	416968	50	234.507	115.04		-115.04
510337	416968	44	195.975	115.25		-115.25
510337	416968	73	382.884	115.62		-115.62
510337	416968	48	221.622	116.66		-116.66
510337	416968	71	369.812	117.33		-117.33
510337	416968	54	260.323	117.48		-117.48
510337	416968	57	279.729	117.84		-117.84
510337	416968	47	215.177	118.05		-118.05
510337	416968	49	228.067	118.31		-118.31
510337	416968	82	442.08	118.81		-118.81
510337	416968	56	273.271	119.21		-119.21
510337	416968	81	434.863	120.95		-120.95
510337	416968	79	420.532	122.35		-122.35
510337	416968	55	266.794	122.78		-122.78
510337	416968	60	299.125	122.85		-122.85
510337	416968	53	253.849	123.68		-123.68
510337	416968	68	350.337	123.76		-123.76
510337	416968	59	292.662	125.31		-125.31
510337	416968	58	286.209	125.99		-125.99
510337	416968	61	305.585	126.39		-126.39
510337	416968	62	312.032	126.41		-126.41
510337	416968	51	240.98	127.12		-127.12
510337	416968	75	395.542	127.66		-127.66
510337	416968	63	318.467	127.76		-127.76
510337	416968	65	331.185	129.01		-129.01
510337	416968	67	343.892	129.55		-129.55
510337	416968	80	427.69	130.94		-130.94
510337	416968	66	337.542	132.16		-132.16
510337	416968	64	324.833	132.53		-132.53
510337	416968	69	356.743	132.95		-132.95
510337	416968	78	413.448	137.42		-137.42
510337	416968	76	401.82	144.74		-144.74
510337	416968	77	407.381	145.39		-145.39
510337	416968	74	389.359	147.86		-147.86

## Sheet: F6
E	N	Point	AC(mS/m)	Depth(m)
513037	416868	1	51.7958	5.84		-5.84
513037	416868	3	53.1629	18.16		-18.16
513037	416868	5	54.6951	30.41		-30.41
513037	416868	4	53.8568	39.81		-39.81
513037	416868	6	55.5359	40.01		-40.01
513037	416868	7	56.5063	41.41		-41.41
513037	416868	2	52.4064	45.12		-45.12
513037	416868	8	57.5821	48.96		-48.96
513037	416868	9	58.8249	56.02		-56.02
513037	416868	10	60.2199	62.27		-62.27
513037	416868	11	61.736	67.89		-67.89
513037	416868	12	63.3522	72.81		-72.81
513037	416868	13	65.0548	77.58		-77.58
513037	416868	14	66.837	82.17		-82.17
513037	416868	15	68.695	86.56		-86.56
513037	416868	16	70.6327	92.51		-92.51
513037	416868	17	72.653	97.68		-97.68
513037	416868	18	74.7539	104.35		-104.35
513037	416868	70	195.565	107.83		-107.83
513037	416868	19	76.9161	107.98		-107.98
513037	416868	20	79.1071	109.33		-109.33
513037	416868	71	197.921	110.24		-110.24
513037	416868	69	193.201	111.9		-111.9
513037	416868	81	223.046	116.23		-116.23
513037	416868	45	136.742	116.51		-116.51
513037	416868	79	217.887	116.54		-116.54
513037	416868	23	85.9016	116.59		-116.59
513037	416868	39	122.828	116.96		-116.96
513037	416868	21	81.3433	117.37		-117.37
513037	416868	34	111.284	118.72		-118.72
513037	416868	30	102.038	118.81		-118.81
513037	416868	36	115.895	119.12		-119.12
513037	416868	43	132.103	119.47		-119.47
513037	416868	25	90.4761	120.15		-120.15
513037	416868	22	83.6237	120.29		-120.29
513037	416868	57	164.819	120.54		-120.54
513037	416868	62	176.603	120.69		-120.69
513037	416868	27	95.0984	120.77		-120.77
513037	416868	32	106.666	121.23		-121.23
513037	416868	24	88.1831	121.41		-121.41
513037	416868	38	120.53	122.19		-122.19
513037	416868	35	113.589	122.23		-122.23
513037	416868	33	108.979	122.35		-122.35
513037	416868	42	129.786	122.68		-122.68
513037	416868	75	207.875	123.16		-123.16
513037	416868	80	220.467	123.29		-123.29
513037	416868	60	171.887	123.69		-123.69
513037	416868	28	97.4051	123.8		-123.8
513037	416868	51	150.763	124		-124
513037	416868	37	118.207	124.23		-124.23
513037	416868	48	143.754	124.34		-124.34
513037	416868	40	125.135	124.57		-124.57
513037	416868	44	134.427	124.79		-124.79
513037	416868	41	127.461	125.14		-125.14
513037	416868	49	146.09	125.68		-125.68
513037	416868	31	104.349	125.92		-125.92
513037	416868	50	148.428	126.16		-126.16
513037	416868	64	181.368	127.32		-127.32
513037	416868	26	92.7869	127.77		-127.77
513037	416868	29	99.7245	127.98		-127.98
513037	416868	63	178.982	128.36		-128.36
513037	416868	53	155.449	128.5		-128.5
513037	416868	46	139.069	128.61		-128.61
513037	416868	47	141.414	129.06		-129.06
513037	416868	52	153.103	129.43		-129.43
513037	416868	74	205.356	129.6		-129.6
513037	416868	56	162.462	131.69		-131.69
513037	416868	82	225.651	132.76		-132.76
513037	416868	67	188.421	134.66		-134.66
513037	416868	55	160.123	135.1		-135.1
513037	416868	54	157.79	136.22		-136.22
513037	416868	58	167.182	137.12		-137.12
513037	416868	73	202.855	137.35		-137.35
513037	416868	65	183.751	139.37		-139.37
513037	416868	59	169.526	139.76		-139.76
513037	416868	68	190.797	141		-141
513037	416868	76	210.396	141.11		-141.11
513037	416868	72	200.398	142.22		-142.22
513037	416868	77	212.88	142.36		-142.36
513037	416868	61	174.243	143.48		-143.48
513037	416868	78	215.338	148.48		-148.48
513037	416868	66	186.078	150.37		-150.37
513037	416868	83	228.212	154.56		-154.56

## Sheet: F7
E	N	Point	AC(mS/m)	Depth(m)
515036	417068	1	69.4153	17.56		-17.56
515036	417068	2	87.3926	21		-21
515036	417068	4	132.571	22.97		-22.97
515036	417068	3	109.522	26.46		-26.46
515036	417068	38	1041.18	26.69		-26.69
515036	417068	37	1016.28	26.72		-26.72
515036	417068	35	966.365	26.74		-26.74
515036	417068	39	1066.1	26.77		-26.77
515036	417068	36	991.326	26.8		-26.8
515036	417068	41	1116.15	26.83		-26.83
515036	417068	40	1091.11	26.88		-26.88
515036	417068	34	941.365	26.89		-26.89
515036	417068	42	1141.24	26.97		-26.97
515036	417068	33	916.24	27.01		-27.01
515036	417068	32	891.021	27.09		-27.09
515036	417068	43	1166.46	27.13		-27.13
515036	417068	31	865.691	27.25		-27.25
515036	417068	6	181.489	27.26		-27.26
515036	417068	44	1191.82	27.28		-27.28
515036	417068	5	156.035	27.35		-27.35
515036	417068	45	1217.31	27.4		-27.4
515036	417068	30	840.174	27.5		-27.5
515036	417068	46	1242.93	27.56		-27.56
515036	417068	29	814.446	27.71		-27.71
515036	417068	47	1268.73	27.81		-27.81
515036	417068	28	788.536	27.89		-27.89
515036	417068	27	762.517	27.94		-27.94
515036	417068	48	1294.8	28.12		-28.12
515036	417068	26	736.335	28.24		-28.24
515036	417068	49	1321.11	28.34		-28.34
515036	417068	25	709.926	28.44		-28.44
515036	417068	24	683.339	28.63		-28.63
515036	417068	50	1347.66	28.65		-28.65
515036	417068	7	207.555	28.67		-28.67
515036	417068	51	1374.47	28.9		-28.9
515036	417068	52	1401.4	28.91		-28.91
515036	417068	23	656.509	28.96		-28.96
515036	417068	53	1428.42	29.09		-29.09
515036	417068	22	629.398	29.24		-29.24
515036	417068	54	1455.71	29.49		-29.49
515036	417068	8	234.679	29.55		-29.55
515036	417068	21	602.005	29.57		-29.57
515036	417068	20	574.427	29.64		-29.64
515036	417068	55	1483.33	29.81		-29.81
515036	417068	19	546.701	29.89		-29.89
515036	417068	56	1511.21	30.05		-30.05
515036	417068	9	262.48	30.14		-30.14
515036	417068	18	518.745	30.14		-30.14
515036	417068	17	490.62	30.25		-30.25
515036	417068	57	1539.34	30.36		-30.36
515036	417068	16	462.344	30.47		-30.47
515036	417068	10	290.731	30.53		-30.53
515036	417068	58	1567.78	30.71		-30.71
515036	417068	15	433.847	30.73		-30.73
515036	417068	11	319.255	30.74		-30.74
515036	417068	14	405.224	30.75		-30.75
515036	417068	12	347.903	30.79		-30.79
515036	417068	13	376.574	30.79		-30.79
515036	417068	59	1596.69	31.38		-31.38
515036	417068	60	1626.09	31.8		-31.8
515036	417068	61	1655.91	32.31		-32.31
515036	417068	62	1686.24	32.98		-32.98
515036	417068	63	1717.38	34.11		-34.11
515036	417068	64	1749.53	35.31		-35.31
515036	417068	65	1782.98	37.28		-37.28
515036	417068	66	1817.87	38.81		-38.81
515036	417068	67	1854.39	41.4		-41.4
515036	417068	68	1889.41	44.95		-44.95
515036	417068	69	1920.92	45.99		-45.99
515036	417068	77	1955.02	50.98		-50.98
515036	417068	70	1943.29	51.62		-51.62
515036	417068	76	1945.64	56.34		-56.34
515036	417068	71	1952.39	59.49		-59.49
515036	417068	72	1954.41	62.39		-62.39
515036	417068	75	1943.75	63.63		-63.63
515036	417068	73	1953.52	65.02		-65.02
515036	417068	74	1948.34	71.54		-71.54
515036	417068	78	1948.49	82.17		-82.17

## Sheet: F8
E	N	Point	AC(mS/m)	Depth(m)
516737	416968	1	23.0709	5.43		-5.43
516737	416968	2	21.1809	13.25		-13.25
516737	416968	3	19.6446	15.33		-15.33
516737	416968	4	18.2681	17.73		-17.73
516737	416968	5	17.0767	20.51		-20.51
516737	416968	6	15.9172	24.36		-24.36
516737	416968	7	14.7076	29.54		-29.54
516737	416968	8	13.6143	33.97		-33.97
516737	416968	9	12.7254	38		-38
516737	416968	10	12.1745	43.11		-43.11
516737	416968	11	11.9689	46.9		-46.9
516737	416968	12	12.1783	53.77		-53.77
516737	416968	13	12.7451	58.93		-58.93
516737	416968	15	13.4632	66.46		-66.46
516737	416968	16	13.9022	71.09		-71.09
516737	416968	14	13.1891	79.28		-79.28
516737	416968	17	13.7038	92.73		-92.73
516737	416968	19	7.9155	94.33		-94.33
516737	416968	18	10.8925	102.52		-102.52
516737	416968	21	8.1052	113.37		-113.37
516737	416968	22	10.3493	114.01		-114.01
516737	416968	20	5.2984	115.71		-115.71
516737	416968	25	27.7007	126.08		-126.08
516737	416968	23	16.0886	132.82		-132.82
516737	416968	26	33.4924	134.47		-134.47
516737	416968	24	21.9075	134.85		-134.85
516737	416968	27	39.5399	169.14		-169.14

## Sheet: F10
E	N	Point	AC(mS/m)	Depth(m)
512337	414969	1	92.1472	18.66		-18.66
512337	414969	2	92.8773	21.27		-21.27
512337	414969	3	93.6598	21.52		-21.52
512337	414969	5	95.6181	27.28		-27.28
512337	414969	4	94.5867	29.16		-29.16
512337	414969	6	96.711	32.86		-32.86
512337	414969	7	97.9023	33.77		-33.77
512337	414969	8	99.1655	38.49		-38.49
512337	414969	9	100.547	43.04		-43.04
512337	414969	10	102.016	47.75		-47.75
512337	414969	11	103.552	52.41		-52.41
512337	414969	12	105.103	57.07		-57.07
512337	414969	13	106.653	61.87		-61.87
512337	414969	14	108.181	66.64		-66.64
512337	414969	15	109.65	71.34		-71.34
512337	414969	16	111.01	78.48		-78.48
512337	414969	17	112.11	89.33		-89.33
512337	414969	18	112.751	99.16		-99.16
512337	414969	19	112.78	108.68		-108.68
512337	414969	75	281.829	118.5		-118.5
512337	414969	74	273.69	119.72		-119.72
512337	414969	20	111.968	119.75		-119.75
512337	414969	82	331.076	120.05		-120.05
512337	414969	81	323.157	124.91		-124.91
512337	414969	78	303.2	126.2		-126.2
512337	414969	83	338.904	126.7		-126.7
512337	414969	21	110.172	128.92		-128.92
512337	414969	76	289.365	131.45		-131.45
512337	414969	77	296.147	133.11		-133.11
512337	414969	80	315.951	133.9		-133.9
512337	414969	22	107.539	136.01		-136.01
512337	414969	79	309.825	141.44		-141.44
512337	414969	71	267.602	143.33		-143.33
512337	414969	23	103.697	148.08		-148.08
512337	414969	69	264.751	150.38		-150.38
512337	414969	73	267.895	154.38		-154.38
512337	414969	24	98.1939	159.3		-159.3
512337	414969	61	214.559	167.68		-167.68
512337	414969	68	263.467	168.06		-168.06
512337	414969	70	265.897	169.8		-169.8
512337	414969	65	267.251	172.72		-172.72
512337	414969	59	243.161	177.4		-177.4
512337	414969	25	90.0735	178.3		-178.3
512337	414969	62	199.942	178.35		-178.35
512337	414969	72	268.292	182.61		-182.61
512337	414969	26	79.9104	183.73		-183.73
512337	414969	66	266.048	184.76		-184.76
512337	414969	55	257.357	188.48		-188.48
512337	414969	67	264.878	189.63		-189.63
512337	414969	60	228.93	195.46		-195.46
512337	414969	29	63.4222	196.18		-196.18
512337	414969	57	244.614	200.41		-200.41
512337	414969	27	71.1875	200.64		-200.64
512337	414969	56	249.551	206.38		-206.38
512337	414969	50	219.656	208		-208
512337	414969	52	236.03	208.11		-208.11
512337	414969	44	193.95	208.69		-208.69
512337	414969	28	67.8802	208.78		-208.78
512337	414969	64	263.584	210.77		-210.77
512337	414969	46	194.897	211.68		-211.68
512337	414969	42	181.244	211.91		-211.91
512337	414969	45	194.036	212.74		-212.74
512337	414969	30	60.9437	216.2		-216.2
512337	414969	33	78.5246	216.48		-216.48
512337	414969	37	119.236	217.75		-217.75
512337	414969	53	237.82	217.99		-217.99
512337	414969	40	167.857	218.39		-218.39
512337	414969	32	74.5876	218.47		-218.47
512337	414969	48	205.96	219.51		-219.51
512337	414969	47	199.256	224.51		-224.51
512337	414969	36	112.865	226.1		-226.1
512337	414969	31	67.4472	227.91		-227.91
512337	414969	41	175.459	228.53		-228.53
512337	414969	49	214.422	230.76		-230.76
512337	414969	34	86.3643	231.75		-231.75
512337	414969	43	188.081	232.04		-232.04
512337	414969	39	158.881	233.35		-233.35
512337	414969	58	247.336	234.38		-234.38
512337	414969	35	100.451	238.19		-238.19
512337	414969	51	227.828	240.86		-240.86
512337	414969	54	251.952	250.47		-250.47
512337	414969	38	136.903	265.42		-265.42
512337	414969	63	228.954	371.16		-371.16

## Sheet: F11
E	N	Point	AC(mS/m)	Depth(m)
515037	414969	1	7.6551	16		-16
515037	414969	2	26.2311	16.78		-16.78
515037	414969	3	45.3953	17.03		-17.03
515037	414969	4	65.756	18.89		-18.89
515037	414969	5	88.4752	21.19		-21.19
515037	414969	6	113.678	23.27		-23.27
515037	414969	7	140.411	23.89		-23.89
515037	414969	8	167.815	24.51		-24.51
515037	414969	9	196.506	26.64		-26.64
515037	414969	10	226.456	28.27		-28.27
515037	414969	11	257.21	29.65		-29.65
515037	414969	12	288.416	30.93		-30.93
515037	414969	13	320.08	33.03		-33.03
515037	414969	14	351.012	36.11		-36.11
515037	414969	26	619.332	37.08		-37.08
515037	414969	15	378.815	37.3		-37.3
515037	414969	20	490.085	37.87		-37.87
515037	414969	16	403.793	37.89		-37.89
515037	414969	27	646.137	37.97		-37.97
515037	414969	18	449.482	38.21		-38.21
515037	414969	23	547.964	38.3		-38.3
515037	414969	17	426.894	38.46		-38.46
515037	414969	24	571.887	38.53		-38.53
515037	414969	25	594.435	39.15		-39.15
515037	414969	29	651.958	39.23		-39.23
515037	414969	22	526.004	39.75		-39.75
515037	414969	19	469.507	40.05		-40.05
515037	414969	21	509.757	40.61		-40.61
515037	414969	30	669.019	42.77		-42.77
515037	414969	32	656.053	43.84		-43.84
515037	414969	33	652.095	44.89		-44.89
515037	414969	31	664.984	45.9		-45.9
515037	414969	28	651.353	47.27		-47.27
515037	414969	34	172.758	115.79		-115.79

[truncated: 9 more sheets: F12, F13, F14, F15, F16, F17, F18, F19, F20]
