# Supplementary material for: Data for the subsurface characterization of Pahang River Basin with the application of Transient Electromagnetic geophysical surveys
Source: Data Brief. 2020 Apr 23;30:105491. doi: 10.1016/j.dib.2020.105491 (PMC7191212; doi:10.1016/j.dib.2020.105491)
Supplement: Supplementary file 16 [file mmc16.xlsx]

## Sheet: G1
E	N	Point	AC(mS/m)	Depth(m)
510988	408994	1	8384.69	4.64		-4.64
510988	408994	2	8232.11	4.7		-4.7
510988	408994	3	8076.33	4.83		-4.83
510988	408994	4	7914.36	5.07		-5.07
510988	408994	5	7740.67	5.55		-5.55
510988	408994	6	7551.44	6.03		-6.03
510988	408994	7	7346.43	6.51		-6.51
510988	408994	8	7122.4	7.19		-7.19
510988	408994	9	6869.04	8.18		-8.18
510988	408994	10	6580.21	9.19		-9.19
510988	408994	11	6256.52	10.21		-10.21
510988	408994	12	5892.1	11.7		-11.7
510988	408994	13	5472.2	13.95		-13.95
510988	408994	14	4992.38	16.36		-16.36
510988	408994	15	4461.08	18.96		-18.96
510988	408994	16	3878.5	22.76		-22.76
510988	408994	17	3248.02	28.87		-28.87
510988	408994	18	2601.18	35.75		-35.75
510988	408994	19	1978.56	43.46		-43.46
510988	408994	20	1418.04	54.09		-54.09
510988	408994	21	1014	76.19		-76.19

## Sheet: G2
E	N	Point	AC(mS/m)	Depth(m)
514300	409000	1	17.0712	5.93		-5.93
514300	409000	2	18.8154	28.75		-28.75
514300	409000	3	21.9015	32.41		-32.41
514300	409000	4	25.3225	35.35		-35.35
514300	409000	5	29.1396	40.22		-40.22
514300	409000	6	33.5188	46.46		-46.46
514300	409000	7	38.5587	53.88		-53.88
514300	409000	8	44.2291	60.4		-60.4
514300	409000	9	50.4046	65.7		-65.7
514300	409000	10	57.0851	72.72		-72.72
514300	409000	11	64.3419	81.35		-81.35
514300	409000	12	72.1201	88.37		-88.37
514300	409000	13	80.3034	95.39		-95.39
514300	409000	14	88.777	101.36		-101.36
514300	409000	15	97.413	107.93		-107.93
514300	409000	16	106.163	114.54		-114.54
514300	409000	42	332.059	115.07		-115.07
514300	409000	17	114.917	115.44		-115.44
514300	409000	21	149.989	116.93		-116.93
514300	409000	18	123.673	119.22		-119.22
514300	409000	19	132.431	119.68		-119.68
514300	409000	43	343.365	120.58		-120.58
514300	409000	31	235.964	122.97		-122.97
514300	409000	26	193.757	123.34		-123.34
514300	409000	24	176.241	123.37		-123.37
514300	409000	25	184.999	123.39		-123.39
514300	409000	22	158.792	123.45		-123.45
514300	409000	20	141.186	124.66		-124.66
514300	409000	23	167.516	125.24		-125.24
514300	409000	41	320.749	127.32		-127.32
514300	409000	28	210.771	127.96		-127.96
514300	409000	40	309.672	128.55		-128.55
514300	409000	32	244.715	129.93		-129.93
514300	409000	34	261.645	130.05		-130.05
514300	409000	29	219.265	134.03		-134.03
514300	409000	27	202.304	135.6		-135.6
514300	409000	33	253.183	136.77		-136.77
514300	409000	37	282.787	137.55		-137.55
514300	409000	30	227.363	138.6		-138.6
514300	409000	36	273.267	140.89		-140.89
514300	409000	39	299.377	144.5		-144.5
514300	409000	38	291.381	155.3		-155.3
514300	409000	35	268.078	169.49		-169.49

## Sheet: G3
E	N	Point	AC(mS/m)	Depth(m)
517900	408999	1	15.0517	9.72		-9.72
517900	408999	2	11.6988	18.75		-18.75
517900	408999	3	10.0041	21.87		-21.87
517900	408999	4	9.2103	24.68		-24.68
517900	408999	5	9.3348	27.92		-27.92
517900	408999	6	10.0352	31.85		-31.85
517900	408999	7	10.6008	36.9		-36.9
517900	408999	8	10.6465	41.7		-41.7
517900	408999	9	10.2038	46.33		-46.33
517900	408999	10	9.2447	53.04		-53.04
517900	408999	11	7.8712	62.68		-62.68
517900	408999	12	6.3773	71.93		-71.93
517900	408999	13	4.8979	81.47		-81.47
517900	408999	14	3.6411	95.77		-95.77
517900	408999	15	2.5333	109.8		-109.8
517900	408999	16	1.4565	132.11		-132.11
517900	408999	17	0.5307	136.94		-136.94
517900	408999	21	9.6331	153.11		-153.11
517900	408999	18	0.1321	156.27		-156.27
517900	408999	20	9.7189	166.09		-166.09
517900	408999	22	10.0585	173.33		-173.33
517900	408999	19	3.8457	180.2		-180.2

## Sheet: G4
E	N	Point	AC(mS/m)	Depth(m)
511348	406989	1	1349.23	55.09		-55.09
511348	406989	2	988.646	64.21		-64.21
511348	406989	3	593.489	66.53		-66.53
511348	406989	4	187.994	67.63		-67.63

## Sheet: G5
E	N	Point	AC(mS/m)	Depth(m)
514699	407399	1	35.8191	6.51		-6.51
514699	407399	2	41.1813	25.31		-25.31
514699	407399	3	49.9726	26.83		-26.83
514699	407399	4	59.359	28.84		-28.84
514699	407399	5	69.6528	32.21		-32.21
514699	407399	6	81.3002	36.86		-36.86
514699	407399	7	94.707	43.05		-43.05
514699	407399	8	109.601	48.87		-48.87
514699	407399	9	125.586	54.45		-54.45
514699	407399	10	142.457	61.6		-61.6
514699	407399	11	159.977	70.6		-70.6
514699	407399	12	177.332	78.65		-78.65
514699	407399	13	193.73	85.09		-85.09
514699	407399	14	208.014	93.3		-93.3
514699	407399	43	88.1413	93.55		-93.55
514699	407399	15	218.764	102.02		-102.02
514699	407399	16	225.711	108.63		-108.63
514699	407399	17	229.22	111.39		-111.39
514699	407399	25	224.337	112.71		-112.71
514699	407399	28	225.297	113.01		-113.01
514699	407399	18	231.001	113.13		-113.13
514699	407399	23	226.939	113.21		-113.21
514699	407399	27	224.169	113.21		-113.21
514699	407399	22	226.406	114.55		-114.55
514699	407399	21	226.763	115.53		-115.53
514699	407399	19	230.925	116.22		-116.22
514699	407399	26	224.348	116.41		-116.41
514699	407399	31	212.335	117.77		-117.77
514699	407399	20	228.712	118.7		-118.7
514699	407399	29	224.067	119.35		-119.35
514699	407399	24	225.542	119.58		-119.58
514699	407399	36	162.405	122.7		-122.7
514699	407399	30	217.765	123.3		-123.3
514699	407399	35	170.546	123.78		-123.78
514699	407399	32	206.488	124.06		-124.06
514699	407399	33	196.323	125.61		-125.61
514699	407399	34	182.755	130.09		-130.09
514699	407399	38	117.301	149.03		-149.03
514699	407399	37	131.214	157.17		-157.17
514699	407399	42	69.7025	162.41		-162.41
514699	407399	39	107.204	165.36		-165.36
514699	407399	41	35.2268	168.15		-168.15
514699	407399	40	74.446	194.18		-194.18

## Sheet: G6
E	N	Point	AC(mS/m)	Depth(m)
517399	406999	1	3.5098	2.14		-2.14
517399	406999	3	2.7708	39.33		-39.33
517399	406999	4	2.3633	42.31		-42.31
517399	406999	2	3.1856	45.27		-45.27
517399	406999	5	1.9239	52.41		-52.41
517399	406999	6	1.4284	66.68		-66.68
517399	406999	7	1.0302	83.64		-83.64
517399	406999	8	0.8197	96.77		-96.77
517399	406999	9	0.7988	108.29		-108.29
517399	406999	10	1.0185	120.64		-120.64
517399	406999	11	1.4754	131.5		-131.5
517399	406999	12	2.1822	140.52		-140.52
517399	406999	13	3.0397	143.48		-143.48
517399	406999	16	6.0591	143.91		-143.91
517399	406999	19	8.9238	145.66		-145.66
517399	406999	17	6.9941	146.27		-146.27
517399	406999	18	7.9633	146.32		-146.32
517399	406999	14	4.0004	148.5		-148.5
517399	406999	15	5.0624	150.6		-150.6
517399	406999	20	9.9866	153.51		-153.51

## Sheet: G7
E	N	Point	AC(mS/m)	Depth(m)
519600	406999	1	10.9927	8.38		-8.38
519600	406999	2	10.1397	19.84		-19.84
519600	406999	3	9.318	24.57		-24.57
519600	406999	4	8.513	28.49		-28.49
519600	406999	5	7.7227	33.03		-33.03
519600	406999	6	6.9439	38.5		-38.5
519600	406999	7	6.1749	45.73		-45.73
519600	406999	8	5.4322	52.04		-52.04
519600	406999	9	4.7083	58.06		-58.06
519600	406999	10	4.0047	66.77		-66.77
519600	406999	11	3.3205	74.98		-74.98
519600	406999	12	2.6515	84.42		-84.42
519600	406999	13	2.0159	91.24		-91.24
519600	406999	14	1.4887	105.6		-105.6
519600	406999	15	1.2671	117.66		-117.66
519600	406999	16	1.5254	122		-122
519600	406999	17	2.1815	130.42		-130.42
519600	406999	20	8.2531	135.45		-135.45
519600	406999	18	3.7337	138.31		-138.31
519600	406999	19	6.1204	141.66		-141.66
519600	406999	21	10.4983	142.93		-142.93
519600	406999	22	14.2659	152.61		-152.61
519600	406999	23	19.9543	164.59		-164.59

## Sheet: G8
E	N	Point	AC(mS/m)	Depth(m)
511177	404905	1	13.7186	89		-89
511177	404905	3	15.1001	106.76		-106.76
511177	404905	4	9.3085	118.28		-118.28
511177	404905	5	3.2977	211.15		-211.15
511177	404905	2	14.2301	448.27		-448.27

## Sheet: G9
E	N	Point	AC(mS/m)	Depth(m)
514005	404977	1	3.0921	8.78		-8.78
514005	404977	2	2.8673	38.99		-38.99
514005	404977	3	2.7362	44.96		-44.96
514005	404977	4	2.6358	50.81		-50.81
514005	404977	5	2.577	61.06		-61.06
514005	404977	6	2.5863	73.68		-73.68
514005	404977	7	2.7177	87.53		-87.53
514005	404977	8	2.9962	100.48		-100.48
514005	404977	9	3.3777	107.02		-107.02
514005	404977	10	3.8155	111.13		-111.13
514005	404977	16	7.2501	121.83		-121.83
514005	404977	21	5.6086	124.17		-124.17
514005	404977	15	6.6669	126.46		-126.46
514005	404977	14	6.0623	128.82		-128.82
514005	404977	17	7.8465	130.77		-130.77
514005	404977	12	4.9154	130.87		-130.87
514005	404977	11	4.342	133.85		-133.85
514005	404977	13	5.4855	134.88		-134.88
514005	404977	23	4.8277	157.33		-157.33
514005	404977	20	4.5627	189.12		-189.12
514005	404977	24	3.686	212.16		-212.16
514005	404977	22	5.5973	222.64		-222.64
514005	404977	19	9.89	226.97		-226.97
514005	404977	25	0.2032	237.37		-237.37
514005	404977	18	8.0917	630.51		-630.51

## Sheet: G10
E	N	Point	AC(mS/m)	Depth(m)
517400	405000	1	3.521	3.37		-3.37
517400	405000	2	0.8966	53.67		-53.67

[truncated: 11 more sheets: G12, G13, G14, G15, G16, G17, G18, G21, G22, G23, G24]
