# Supplementary material for: Data for the subsurface characterization of Pahang River Basin with the application of Transient Electromagnetic geophysical surveys
Source: Data Brief. 2020 Apr 23;30:105491. doi: 10.1016/j.dib.2020.105491 (PMC7191212; doi:10.1016/j.dib.2020.105491)
Supplement: Supplementary file 17 [file mmc17.xlsx]

## Sheet: H1
E	N	Point	AC(mS/m)	Depth(m)
511888	398969	1	41.0117	1.68		-1.68
511888	398969	2	41.6259	7.19		-7.19
511888	398969	4	49.4325	34.79		-34.79
511888	398969	3	44.5641	34.87		-34.87
511888	398969	5	54.501	37.73		-37.73
511888	398969	6	60.1543	43.15		-43.15
511888	398969	7	66.6672	50.03		-50.03
511888	398969	8	74.2527	59.41		-59.41
511888	398969	9	82.7986	68.8		-68.8
511888	398969	10	92.0963	77.53		-77.53
511888	398969	11	102.089	90.79		-90.79
511888	398969	12	112.684	108.21		-108.21
511888	398969	13	123.28	123.72		-123.72
511888	398969	44	260.876	124.08		-124.08
511888	398969	14	133.011	140.31		-140.31
511888	398969	15	141.424	150.96		-150.96
511888	398969	41	246.615	154.24		-154.24
511888	398969	40	242.662	162.51		-162.51
511888	398969	42	250.457	164.44		-164.44
511888	398969	43	253.368	165.36		-165.36
511888	398969	16	148.284	167.28		-167.28
511888	398969	17	152.768	174.99		-174.99
511888	398969	19	157.353	176.05		-176.05
511888	398969	22	160.252	177.89		-177.89
511888	398969	38	243.933	178.07		-178.07
511888	398969	34	243.612	179.3		-179.3
511888	398969	30	190.694	181.86		-181.86
511888	398969	21	160.508	184.91		-184.91
511888	398969	18	155.121	185.99		-185.99
511888	398969	37	245.409	186.34		-186.34
511888	398969	39	242.412	186.75		-186.75
511888	398969	20	159.077	190.45		-190.45
511888	398969	25	165.43	190.51		-190.51
511888	398969	23	159.056	193.17		-193.17
511888	398969	26	165.855	195.24		-195.24
511888	398969	32	209.977	206.63		-206.63
511888	398969	35	240.705	208.38		-208.38
511888	398969	24	162.422	214.48		-214.48
511888	398969	27	169.609	215.31		-215.31
511888	398969	29	182.805	228.01		-228.01
511888	398969	28	176.07	230.09		-230.09
511888	398969	31	199.501	234.85		-234.85
511888	398969	36	243.648	238.38		-238.38
511888	398969	33	232.477	308.26		-308.26

## Sheet: H2
E	N	Point	AC(mS/m)	Depth(m)
514088	398970	1	190.075	7.43		-7.43
514088	398970	22	1167.4	23.54		-23.54
514088	398970	21	1123.2	23.56		-23.56
514088	398970	23	1211.61	23.58		-23.58
514088	398970	24	1255.92	23.7		-23.7
514088	398970	20	1078.86	23.77		-23.77
514088	398970	25	1300.43	23.89		-23.89
514088	398970	19	1034.25	23.98		-23.98
514088	398970	18	989.386	24.18		-24.18
514088	398970	26	1345.33	24.33		-24.33
514088	398970	17	944.149	24.57		-24.57
514088	398970	27	1390.77	24.75		-24.75
514088	398970	16	898.371	25.05		-25.05
514088	398970	28	1436.69	25.11		-25.11
514088	398970	15	852.078	25.39		-25.39
514088	398970	14	805.348	25.74		-25.74
514088	398970	29	1483.26	25.77		-25.77
514088	398970	13	758.103	26.21		-26.21
514088	398970	30	1530.81	26.68		-26.68
514088	398970	12	710.183	26.82		-26.82
514088	398970	11	661.602	27.27		-27.27
514088	398970	10	612.59	27.51		-27.51
514088	398970	31	1579.63	27.79		-27.79
514088	398970	32	1629.16	27.8		-27.8
514088	398970	9	563.125	27.99		-27.99
514088	398970	8	512.818	28.85		-28.85
514088	398970	4	306.664	28.92		-28.92
514088	398970	7	461.729	29.24		-29.24
514088	398970	2	214.83	29.31		-29.31
514088	398970	5	358.108	29.73		-29.73
514088	398970	6	410.072	29.75		-29.75
514088	398970	33	1680.27	30.32		-30.32
514088	398970	34	1734.55	32.86		-32.86
514088	398970	35	1792.23	35.73		-35.73
514088	398970	36	1848.53	39.12		-39.12
514088	398970	3	260.726	42.41		-42.41
514088	398970	37	1891.05	43.71		-43.71
514088	398970	38	1832.48	54.06		-54.06
514088	398970	39	1689.54	63.15		-63.15
514088	398970	41	1389.64	80.8		-80.8
514088	398970	40	1527.08	99.4		-99.4

## Sheet: H3
E	N	Point	AC(mS/m)	Depth(m)
516037	398969	1	12.1252	9.67		-9.67
516037	398969	3	11.7889	14.51		-14.51
516037	398969	5	11.4468	20.4		-20.4
516037	398969	6	11.2719	24.91		-24.91
516037	398969	7	11.0904	25.06		-25.06
516037	398969	4	11.6238	26.39		-26.39
516037	398969	8	10.9051	27.48		-27.48
516037	398969	9	10.7127	30.07		-30.07
516037	398969	2	11.9618	31.91		-31.91
516037	398969	10	10.5141	32.65		-32.65
516037	398969	11	10.3126	35.12		-35.12
516037	398969	12	10.1084	37.42		-37.42
516037	398969	13	9.9023	39.82		-39.82
516037	398969	14	9.6913	42.14		-42.14
516037	398969	15	9.4748	44.29		-44.29
516037	398969	16	9.2529	47.49		-47.49
516037	398969	17	9.0136	51.86		-51.86
516037	398969	18	8.7441	56.04		-56.04
516037	398969	19	8.4526	59.96		-59.96
516037	398969	20	8.1456	63.96		-63.96
516037	398969	21	7.829	68.04		-68.04
516037	398969	22	7.5094	71.55		-71.55
516037	398969	23	7.1904	75.51		-75.51
516037	398969	24	6.874	79.85		-79.85
516037	398969	25	6.568	87.08		-87.08
516037	398969	26	6.2825	94.27		-94.27
516037	398969	27	6.0215	99.43		-99.43
516037	398969	28	5.7834	104.01		-104.01
516037	398969	29	5.5667	107.45		-107.45
516037	398969	30	5.376	112.94		-112.94
516037	398969	39	5.4285	118.19		-118.19
516037	398969	31	5.2227	119.21		-119.21
516037	398969	33	5.0262	122.76		-122.76
516037	398969	32	5.1177	126.63		-126.63
516037	398969	37	5.3335	139.56		-139.56
516037	398969	34	4.9875	140.41		-140.41
516037	398969	35	5.0795	154.49		-154.49
516037	398969	38	5.4243	155.27		-155.27
516037	398969	36	5.239	156.16		-156.16
516037	398969	48	13.2896	156.86		-156.86
516037	398969	41	5.7028	160.76		-160.76
516037	398969	40	5.47	164.24		-164.24
516037	398969	58	8.0938	169.09		-169.09
516037	398969	52	18.1335	175.39		-175.39
516037	398969	45	11.7609	180.39		-180.39
516037	398969	51	18.455	183.21		-183.21
516037	398969	42	6.093	188.85		-188.85
516037	398969	59	9.5524	190.76		-190.76
516037	398969	43	7.4623	203.07		-203.07
516037	398969	54	13.3303	216.68		-216.68
516037	398969	55	11.2692	233.9		-233.9
516037	398969	56	9.2306	234.48		-234.48
516037	398969	44	9.7225	237.9		-237.9
516037	398969	49	17.0336	250.29		-250.29
516037	398969	46	13.9841	253.49		-253.49
516037	398969	57	5.9682	258.94		-258.94
516037	398969	47	12.7631	385.8		-385.8
516037	398969	50	17.5751	403.25		-403.25
516037	398969	53	15.5974	522.89		-522.89

## Sheet: H4
E	N	Point	AC(mS/m)	Depth(m)
519861	398916	1	7.6062	17.63		-17.63
519861	398916	3	7.4689	20.75		-20.75
519861	398916	5	7.3186	27.11		-27.11
519861	398916	2	7.5398	28.59		-28.59
519861	398916	7	7.1968	33.91		-33.91
519861	398916	4	7.3933	35.04		-35.04
519861	398916	6	7.2441	35.22		-35.22
519861	398916	8	7.1578	37.25		-37.25
519861	398916	9	7.1422	39.75		-39.75
519861	398916	10	7.1541	43.17		-43.17
519861	398916	11	7.1899	46.21		-46.21
519861	398916	12	7.235	49.1		-49.1
519861	398916	13	7.2897	52.33		-52.33
519861	398916	14	7.3407	54.13		-54.13
519861	398916	15	7.3526	57.3		-57.3
519861	398916	16	7.3096	60.49		-60.49
519861	398916	17	7.1787	67.23		-67.23
519861	398916	18	6.9478	71.2		-71.2
519861	398916	19	6.6464	74.13		-74.13
519861	398916	20	6.2262	82.03		-82.03
519861	398916	21	5.691	83.24		-83.24
519861	398916	22	5.0589	89.28		-89.28
519861	398916	23	4.322	90.5		-90.5
519861	398916	24	3.4736	96.79		-96.79
519861	398916	25	2.4226	104.05		-104.05
519861	398916	26	0.3638	178.93		-178.93

## Sheet: H6
E	N	Point	AC(mS/m)	Depth(m)
511738	396970	1	39.0529	11.01		-11.01
511738	396970	2	41.7	34.47		-34.47
511738	396970	3	45.9496	38.88		-38.88
511738	396970	4	50.5865	41.2		-41.2
511738	396970	5	55.6148	45.68		-45.68
511738	396970	6	61.2861	52.38		-52.38
511738	396970	7	67.8374	62.12		-62.12
511738	396970	8	75.1815	71.45		-71.45
511738	396970	9	83.0813	80.51		-80.51
511738	396970	10	91.3898	91.27		-91.27
511738	396970	11	99.99	104.46		-104.46
511738	396970	12	108.541	117.64		-117.64
511738	396970	42	210.839	121		-121
511738	396970	43	219.501	124.96		-124.96
511738	396970	13	116.757	125.26		-125.26
511738	396970	14	124.347	134.65		-134.65
511738	396970	41	202.832	142.79		-142.79
511738	396970	39	191.867	145.88		-145.88
511738	396970	37	180.126	146.77		-146.77
511738	396970	16	136.233	146.88		-146.88
511738	396970	38	185.966	149.07		-149.07
511738	396970	15	130.704	149.86		-149.86
511738	396970	18	145.903	150.67		-150.67
511738	396970	40	197.245	156.8		-156.8
511738	396970	17	141.196	158.23		-158.23
511738	396970	21	153.248	159.93		-159.93
511738	396970	29	167.535	161.94		-161.94
511738	396970	22	156.727	161.95		-161.95
511738	396970	26	163.709	162.54		-162.54
511738	396970	32	175.335	167.06		-167.06
511738	396970	19	149.821	167.17		-167.17
511738	396970	36	176.268	167.28		-167.28
511738	396970	24	160.435	170.42		-170.42
511738	396970	23	159.041	170.63		-170.63
511738	396970	28	164.248	171.64		-171.64
511738	396970	30	170.783	171.99		-171.99
511738	396970	25	161.643	172.33		-172.33
511738	396970	35	175.221	172.6		-172.6
511738	396970	31	172.791	173.34		-173.34
511738	396970	20	151.141	174.55		-174.55
511738	396970	34	176.474	181.24		-181.24
511738	396970	33	176.921	182.15		-182.15
511738	396970	27	164.54	183.67		-183.67

## Sheet: H7
E	N	Point	AC(mS/m)	Depth(m)
514087	396971	1	7.1529	10.25		-10.25
514087	396971	2	6.6148	31.05		-31.05
514087	396971	3	6.4094	33.92		-33.92
514087	396971	4	6.2724	35.91		-35.91
514087	396971	5	6.2115	39.33		-39.33
514087	396971	6	6.2626	43.88		-43.88
514087	396971	7	6.4474	48.83		-48.83
514087	396971	8	6.6145	52.65		-52.65
514087	396971	9	6.6297	58.73		-58.73
514087	396971	10	6.2929	69.85		-69.85
514087	396971	11	5.5019	78.35		-78.35
514087	396971	12	4.3493	90.81		-90.81
514087	396971	13	2.994	101.65		-101.65
514087	396971	14	1.4119	126.68		-126.68
514087	396971	15	0.3292	179.35		-179.35
514087	396971	16	0.7388	186.65		-186.65
514087	396971	21	2.3429	243.47		-243.47
514087	396971	20	2.0461	251.94		-251.94
514087	396971	22	2.7174	254.4		-254.4
514087	396971	18	9.5846	277.69		-277.69
514087	396971	19	5.5562	432.6		-432.6
514087	396971	17	4.065	494.64		-494.64

## Sheet: H8
E	N	Point	AC(mS/m)	Depth(m)
515737	397370	1	4.2637	5		-5
515737	397370	4	2.7052	46.32		-46.32
515737	397370	3	3.2694	49.54		-49.54
515737	397370	5	2.1556	52.42		-52.42
515737	397370	6	1.6839	61.61		-61.61
515737	397370	7	1.3233	74.25		-74.25
515737	397370	2	3.6532	81.76		-81.76
515737	397370	8	1.0288	86.31		-86.31
515737	397370	9	0.7611	96.63		-96.63
515737	397370	10	0.7038	114.89		-114.89
515737	397370	11	0.9791	136.01		-136.01
515737	397370	12	0.7882	147.62		-147.62
515737	397370	13	0.5102	160.85		-160.85
515737	397370	15	0.8417	189.02		-189.02
515737	397370	17	1.3845	197.99		-197.99
515737	397370	16	1.0671	207.19		-207.19
515737	397370	19	3.1856	211.95		-211.95
515737	397370	20	3.94	214.45		-214.45
515737	397370	14	0.5316	215.46		-215.46
515737	397370	18	2.13	228.01		-228.01
515737	397370	21	5.0554	228.2		-228.2
515737	397370	22	6.7238	230.12		-230.12

## Sheet: H9
E	N	Point	AC(mS/m)	Depth(m)
520784	396995	1	10.5557	9.08		-9.08
520784	396995	4	1.8632	34.88		-34.88
520784	396995	3	3.3689	35.56		-35.56
520784	396995	2	4.7462	35.65		-35.65
520784	396995	5	0.5699	36.83		-36.83
520784	396995	6	0.5486	42.48		-42.48
520784	396995	7	2.1041	46.25		-46.25
520784	396995	8	5.8604	55.63		-55.63
520784	396995	9	8.0041	58.79		-58.79
520784	396995	10	6.8913	67.93		-67.93

## Sheet: H10
E	N	Point	AC(mS/m)	Depth(m)
510738	394770	1	165.932	15.42		-15.42
510738	394770	2	176.921	18.01		-18.01
510738	394770	4	204.148	20.05		-20.05
510738	394770	3	190.2	22.38		-22.38
510738	394770	5	218.433	23.41		-23.41
510738	394770	6	233.965	23.87		-23.87
510738	394770	7	250.13	25.4		-25.4
510738	394770	8	267.16	26.59		-26.59
510738	394770	9	284.853	27.49		-27.49
510738	394770	48	1035.3	27.99		-27.99
510738	394770	10	303.066	28.29		-28.29
510738	394770	38	843.952	28.55		-28.55
510738	394770	35	787.575	28.65		-28.65
510738	394770	41	900.222	28.79		-28.79
510738	394770	39	862.655	28.81		-28.81
510738	394770	40	881.442	28.82		-28.82
510738	394770	42	919.028	28.91		-28.91
510738	394770	11	321.718	28.92		-28.92
510738	394770	33	749.917	28.94		-28.94
510738	394770	36	806.348	28.94		-28.94
510738	394770	37	825.208	28.94		-28.94
510738	394770	34	768.79	28.97		-28.97
510738	394770	44	956.844	29.03		-29.03
510738	394770	43	937.917	29.06		-29.06
510738	394770	32	730.984	29.17		-29.17
510738	394770	31	711.954	29.26		-29.26
510738	394770	12	340.692	29.34		-29.34
510738	394770	50	1073.33	29.34		-29.34
510738	394770	28	654.366	29.42		-29.42
510738	394770	45	975.885	29.43		-29.43
510738	394770	46	995.046	29.43		-29.43
510738	394770	30	692.842	29.44		-29.44
510738	394770	49	1054.11	29.54		-29.54
510738	394770	13	359.869	29.59		-29.59
510738	394770	29	673.602	29.68		-29.68
510738	394770	26	615.697	29.76		-29.76
510738	394770	27	635.083	29.83		-29.83
510738	394770	14	379.227	29.93		-29.93
510738	394770	25	596.233	30.09		-30.09
510738	394770	15	398.784	30.24		-30.24
510738	394770	23	556.982	30.24		-30.24
510738	394770	24	576.629	30.25		-30.25
510738	394770	21	517.567	30.34		-30.34
510738	394770	16	418.462	30.36		-30.36
510738	394770	22	537.289	30.42		-30.42
510738	394770	20	497.808	30.55		-30.55
510738	394770	19	477.981	30.58		-30.58
510738	394770	17	438.247	30.62		-30.62
510738	394770	51	1092.89	30.66		-30.66
510738	394770	18	458.119	30.67		-30.67
510738	394770	53	1133.3	30.77		-30.77
510738	394770	54	1153.49	31.42		-31.42
510738	394770	52	1113.08	31.52		-31.52
510738	394770	55	1174	31.89		-31.89
510738	394770	56	1194.68	32.03		-32.03
510738	394770	57	1215.62	32.8		-32.8
510738	394770	47	1015.38	33.44		-33.44
510738	394770	59	1258.71	33.59		-33.59
510738	394770	58	1237.06	33.76		-33.76
510738	394770	60	1280.56	34.52		-34.52
510738	394770	61	1302.76	34.94		-34.94
510738	394770	62	1325.32	36.05		-36.05
510738	394770	63	1348.29	36.99		-36.99
510738	394770	64	1371.86	39.22		-39.22
510738	394770	65	1395.77	39.46		-39.46
510738	394770	66	1419.93	41.22		-41.22
510738	394770	67	1444.28	42.24		-42.24
510738	394770	68	1468.52	44.73		-44.73
510738	394770	69	1490.02	45.91		-45.91
510738	394770	70	1501.36	50.97		-50.97
510738	394770	71	1502.13	53.27		-53.27
510738	394770	72	1495.99	57.06		-57.06
510738	394770	74	1453.44	67.44		-67.44
510738	394770	73	1476.28	71.71		-71.71
510738	394770	75	1429.39	83.42		-83.42
510738	394770	76	1406.25	84.24		-84.24
510738	394770	78	1378.03	85.02		-85.02
510738	394770	77	1392.02	120.59		-120.59

## Sheet: H11
E	N	Point	AC(mS/m)	Depth(m)
514038	394970	1	13.9843	8.63		-8.63
514038	394970	3	10.4481	16.18		-16.18
514038	394970	5	7.0115	23.58		-23.58
514038	394970	7	3.9973	28.65		-28.65
514038	394970	6	5.3942	29.15		-29.15
514038	394970	4	8.593	29.97		-29.97
514038	394970	8	2.7798	33.28		-33.28
514038	394970	2	12.1061	34.51		-34.51
514038	394970	11	2.724	35.27		-35.27
514038	394970	12	2.8241	36.46		-36.46
514038	394970	13	3.3598	44.24		-44.24
514038	394970	10	2.1164	46.91		-46.91
514038	394970	9	2.5847	50.63		-50.63

[truncated: 6 more sheets: H12, H13, H14, H15, H16, H17]
