# Supplementary material for: Data for the subsurface characterization of Pahang River Basin with the application of Transient Electromagnetic geophysical surveys
Source: Data Brief. 2020 Apr 23;30:105491. doi: 10.1016/j.dib.2020.105491 (PMC7191212; doi:10.1016/j.dib.2020.105491)
Supplement: Supplementary file 26 [file mmc26.xls]

## Sheet: Sheet1
x	y	z
0	-10.23	45.0038
0	-23.88	46.59
0	-12.7	48.2905
0	-21.64	49.8872
0	-16.96	51.6809
0	-20.48	53.4212
0	-20.24	55.3122
0	-21.92	57.2694
0	-23.64	59.3826
0	-25.36	61.6538
0	-27.08	64.0824
0	-28.77	66.666
0	-30.42	69.4012
0	-31.92	72.2773
0	-33.41	75.2843
0	-35.57	78.4455
0	-38.39	81.8111
0	-41.16	85.3972
0	-43.71	89.1871
0	-46.36	93.1697
0	-48.97	97.34
0	-51.2	101.675
0	-53.72	106.163
0	-56.98	110.831
0	-61.2	115.72
0	-64.95	120.829
0	-68.75	126.129
0	-71.22	131.572
0	-74.82	137.139
0	-77.05	142.809
0	-79.11	148.543
0	-82.36	154.347
0	-85.65	160.214
0	-87.83	166.122
0	-89.44	172.05
0	-91.17	177.994
0	-93.93	183.953
0	-93.17	189.913
0	-93.21	195.872
0	-97.13	201.831
0	-96.87	207.79
0	-100.23	213.736
0	-97.22	219.679
0	-99.33	225.628
0	-98.8	231.567
0	-103.11	237.484
0	-101.67	243.384
0	-100.57	249.299
0	-101.67	255.214
0	-100.85	261.128
0	-100.92	267.045
0	-101.62	272.959
0	-103.38	278.857
0	-106.79	284.699
0	-107.31	290.487
0	-108.54	296.239
0	-107.48	301.989
0	-110.09	307.707
0	-107.62	313.422
0	-105.95	319.22
0	-115.26	324.865
0	-110.66	330.401
0	-110.9	336.067
0	-115	341.631
0	-125.2	346.642
0	-118.99	351.448
0	-128.55	356.072
0	-123.5	360.394
0	-130.46	364.587
0	-161.01	363.864
0	-132.87	362.554
0	-144.68	365.235
0	-118.7	369.824
0	-118.27	376.717
0	-128.98	383.08
0	-153.44	385.805
0	-111.5	391.837
0	-143.66	398.866
0	-114.75	405.647
0	-112.82	415.118
0	-108.74	424.767
0	-126.36	434
0	-101.21	443.536
20.1562	-5.06	46.6041
20.1562	-27.83	48.2708
20.1562	-13.63	50.3714
20.1562	-21.25	52.1417
20.1562	-19.17	54.1929
20.1562	-21.24	56.2438
20.1562	-22.3	58.4524
20.1562	-23.87	60.7928
20.1562	-25.82	63.3099
20.1562	-27.69	66.019
20.1562	-29.46	68.9109
20.1562	-31.13	71.9732
20.1562	-32.59	75.1902
20.1562	-34.04	78.5458
20.1562	-35.48	82.0371
20.1562	-37.48	85.688
20.1562	-40.08	89.5489
20.1562	-42.54	93.6353
20.1562	-44.95	97.9267
20.1562	-47.34	102.412
20.1562	-49.54	107.077
20.1562	-51.65	111.903
20.1562	-53.85	116.881
20.1562	-56.72	122.03
20.1562	-60.88	127.4
20.1562	-64.33	132.993
20.1562	-67.55	138.764
20.1562	-71.39	144.704
20.1562	-73.58	150.771
20.1562	-77.33	156.943
20.1562	-80.1	163.206
20.1562	-83.08	169.528
20.1562	-87.82	175.902
20.1562	-92.23	182.297
20.1562	-95.39	188.681
20.1562	-98.33	195.042
20.1562	-103.24	201.329
20.1562	-105.04	207.514
20.1562	-107.16	213.636
20.1562	-109.26	219.673
20.1562	-115.12	225.492
20.1562	-116.32	231.087
20.1562	-121.35	236.433
20.1562	-119.82	241.629
20.1562	-124.79	246.651
20.1562	-129.96	251.093
20.1562	-128.33	255.312
20.1562	-127.7	259.673
20.1562	-133.27	263.723
20.1562	-133.78	267.332
20.1562	-130.41	271.168
20.1562	-142.77	274.292
20.1562	-141.42	276.39
20.1562	-146.78	278.042
20.1562	-155.14	278.216
20.1562	-144.37	278.532
20.1562	-148.77	279.226
20.1562	-147.8	279.458
20.1562	-143.69	280.445
20.1562	-161.46	280.164
20.1562	-148.5	279.593
20.1562	-160.22	279.122
20.1562	-151.83	278.403
20.1562	-149.63	278.544
20.1562	-152.22	278.662
20.1562	-157.47	278.316
20.1562	-144.85	278.406
20.1562	-175.12	277.154
20.1562	-186.59	270.586
20.1562	-171.37	264.549
20.1562	-169.75	260.663
20.1562	-157.45	258.545
20.1562	-191.07	253.672
20.1562	-123.73	253.681
20.1562	-116.9	259.71
20.1562	-134.08	265.195
20.1562	-148.71	268.239
20.1562	-134.79	271.213
20.1562	-137.14	275.34
20.1562	-141.79	278.867
20.1562	-166.15	279.588
20.1562	-136.43	280.626
20.1562	-99.21	285.629
42.2109	-8.94	17.2143
42.2109	-24.99	13.5114
42.2109	-16.02	10.7119
42.2109	-23.84	7.7658
42.2109	-21.89	5.57
42.2109	-25.32	3.5635
42.2109	-26.68	2.3504
42.2109	-29.58	1.8762
42.2109	-33.07	2.5125
42.2109	-36.5	4.7242
42.2109	-39.92	7.4165
42.2109	-43.37	8.4741
42.2109	-46.71	8.4142
42.2109	-49.85	7.7439
42.2109	-52.88	6.7093
42.2109	-57.99	5.4602
42.2109	-65.31	4.3211
42.2109	-69.9	3.4365
42.2109	-74.68	2.7247
42.2109	-83.1	2.2441
42.2109	-86.36	2.1902
42.2109	-86.39	2.2608
42.2109	-95.07	2.8111
42.2109	-95.48	3.8873
61.4531	-3.09	13.2584
61.4531	-30.89	5.5529
61.4531	-31.26	3.0852
61.4531	-33.38	1.0815
61.4531	-37.95	0.3213
61.4531	-43.71	1.4801
61.4531	-50.56	4.4804
61.4531	-57.56	5.5859
61.4531	-63.93	5.6675
61.4531	-72.72	5.1516
61.4531	-83.2	4.4393
61.4531	-96.94	3.9518
61.4531	-104.78	3.5435
61.4531	-121.33	3.0474
61.4531	-131.54	2.4534
61.4531	-155.63	2.6626
61.4531	-160.25	2.5589
61.4531	-168.52	2.6597
61.4531	-187.65	3.1956
61.4531	-224.64	4.8828
61.4531	-278.07	4.5156
61.4531	-295.89	2.5062
61.4531	-314.13	5.5338
61.4531	-276.29	5.8236
61.4531	-294.99	3.4396
81.1641	-3.79	31.1571
81.1641	-8.85	30.0691
81.1641	-7.54	28.8685
81.1641	-11.98	27.5738
81.1641	-11.86	26.1931
81.1641	-14.61	24.8282
81.1641	-15.58	23.5009
81.1641	-18.05	22.2085
81.1641	-20.55	21.0102
81.1641	-22.81	19.9288
81.1641	-25	18.9622
81.1641	-27.11	18.1181
81.1641	-29.04	17.3847
81.1641	-30.67	16.7447
81.1641	-32.24	16.1836
81.1641	-34	15.697
81.1641	-36.02	15.2881
81.1641	-37.86	14.9488
81.1641	-39.42	14.6599
81.1641	-40.78	14.4098
81.1641	-42.53	14.1903
81.1641	-43.7	13.9936
81.1641	-45.2	13.808
81.1641	-46.94	13.6295
81.1641	-49.22	13.4449
81.1641	-50.99	13.2455
81.1641	-52.81	13.0383
81.1641	-55.51	12.8324
81.1641	-55.63	12.6607
81.1641	-56.47	12.5008
81.1641	-56.57	12.3524
81.1641	-56.37	12.2027
81.1641	-56.44	12.0514
81.1641	-58.47	11.9549
81.1641	-68.46	12.7513
81.1641	-80.15	14.8716
81.1641	-90.08	9.5677
81.1641	-77.44	9.1762
81.1641	-70.04	27.1181
81.1641	-73.99	45.133
81.1641	-142.75	46.3383
81.1641	-85.46	50.6488
81.1641	-147.75	55.9266
81.1641	-86.85	60.9381
81.1641	-58.66	83.0476
81.1641	-66.01	105.598
81.1641	-73.17	129.787
81.1641	-60.53	153.591
101.555	-33.75	6.3444
101.555	-46.95	5.9677
101.555	-58.8	5.4855
101.555	-72.56	4.9488
101.555	-84.76	4.3734
101.555	-96.36	3.7737
101.555	-111.79	3.158
101.555	-134.67	2.5269
101.555	-157.74	1.8888
101.555	-183.66	1.2554
101.555	-229.21	0.6528
101.555	-311.78	0.1692
121.711	-8.6	20.1345
121.711	-15.03	20.1063
121.711	-16.49	20.0851
121.711	-16.95	20.067
121.711	-20.06	20.055
121.711	-21.17	20.0501
121.711	-23.71	20.0512
121.711	-26.13	20.0609
121.711	-27.93	20.0795
121.711	-28.92	20.1041
121.711	-29.9	20.1331
121.711	-31.68	20.1673
121.711	-33.59	20.207
121.711	-36.32	20.2529
121.711	-39.94	20.3045
121.711	-42.9	20.3577
121.711	-47.25	20.404
121.711	-52.19	20.4366
121.711	-50.63	20.4626
121.711	-50.16	20.493
121.711	-66.04	20.4823
121.711	-60.06	20.4284
121.711	-69.97	20.3519
121.711	-67.16	20.2243
121.711	-65.11	20.1317
121.711	-86.84	19.8536
121.711	-71.28	19.4478
121.711	-67.52	19.5634
121.711	-71.27	19.679
121.711	-64.22	19.8184
121.711	-70.71	19.9619
121.711	-89.88	19.7447
121.711	-83.45	19.1837
121.711	-140.19	15.9581
121.711	-71.28	13.3358
121.711	-81.16	16.7882
121.711	-114.45	18.9675
121.711	-91.07	20.493
121.711	-94.92	23.678
121.711	-80.99	27.2301
121.711	-71.32	31.4192
121.711	-81.69	35.5953
155.695	-7.13	3.8806
155.695	-27.68	5.8498
155.695	-31.95	9.2368
155.695	-34.61	13.0196
155.695	-38.55	17.1795
155.695	-42.77	21.8059
155.695	-48.06	26.974
155.695	-52.62	32.7006
155.695	-57.08	38.9323
155.695	-62.58	45.7149
155.695	-69.68	53.1798
155.695	-76.17	61.3588
155.695	-81.16	70.1131
155.695	-87.53	79.3966
155.695	-95.95	89.3053
155.695	-100.17	99.6818
155.695	-105.37	110.386
155.695	-109.49	121.359
155.695	-114.06	132.554
155.695	-116.26	143.897
155.695	-123.04	155.357
155.695	-118.86	166.85
155.695	-130.36	178.349
155.695	-132.21	189.816
155.695	-129.81	201.285
155.695	-131.66	212.755
155.695	-137.61	224.056
155.695	-137.55	235.21
155.695	-133.6	246.464
155.695	-144.35	257.548
155.695	-147.9	268.075
155.695	-144.99	278.556
155.695	-159.49	288.048
155.695	-155.99	296.294
155.695	-148.87	305.744
155.695	-145.47	316.385
155.695	-141.14	327.573
155.695	-125.47	339.26
155.695	-158.92	350.503
155.695	-149.81	359.833
155.695	-152.62	369.878
155.695	-137.53	381.314
155.695	-120.2	395.042
184.055	-12.98	59.9216
184.055	-53.1	61.2575
184.055	-26.87	62.8689
184.055	-50.84	64.4355
184.055	-38.7	66.2232
184.055	-47.94	67.9578
184.055	-47.3	69.8499
184.055	-54.9	71.8693
184.055	-59.55	74.113
184.055	-63.56	76.4985
184.055	-67.3	79.0071
184.055	-71.51	81.642
184.055	-74.87	84.3753
184.055	-77.82	87.1687
184.055	-80.87	89.9987
184.055	-85.05	92.8434
184.055	-91.44	95.6729
184.055	-95.88	98.4502
184.055	-100.77	101.147
184.055	-103.15	103.758
184.055	-105.8	106.292
184.055	-112.23	108.667
184.055	-113.31	110.88
184.055	-117.29	112.959
184.055	-119	114.868
184.055	-125.04	116.513
184.055	-124.68	117.934
184.055	-125.88	119.322
184.055	-140.44	120.004
184.055	-125.56	120.701
184.055	-126.23	122.065
184.055	-134.74	123.024
184.055	-130.55	123.781
184.055	-132.8	124.628
184.055	-136.98	125.173
184.055	-139.3	125.396
184.055	-150.23	124.863
184.055	-133.79	124.692
184.055	-147.7	124.663
184.055	-144.54	123.989
184.055	-140.65	123.779
184.055	-148.09	123.36
184.055	-146.98	122.525
184.055	-150.52	121.529
184.055	-151.08	120.264
184.055	-149.24	119.083
184.055	-150.93	117.912
184.055	-152.47	116.515
184.055	-149.16	115.254
184.055	-149.09	114.216
184.055	-148.16	113.244
184.055	-144.88	112.549
184.055	-149.15	111.79
184.055	-167.15	109.328
184.055	-151.6	106.632
184.055	-167.51	103.9
184.055	-148.85	101.445
184.055	-152.58	100.316
184.055	-183.98	95.9409
184.055	-152.68	91.5553
184.055	-160.15	89.5724
184.055	-167.07	86.194
184.055	-142.72	84.5732
184.055	-155.54	83.9759
184.055	-146.15	83.1533
184.055	-155.67	82.3219
184.055	-148.26	81.3334
184.055	-152.61	80.5806
184.055	-152.67	79.5045
184.055	-140.01	79.3982
184.055	-128.41	80.889
184.055	-123.94	83.1347
184.055	-118.41	85.7749
184.055	-116.08	88.6732
184.055	-145.35	90.5155
184.055	-188.84	87.099
184.055	-153.76	82.7382
184.055	-192.08	77.9778
184.055	-138.46	75.104
184.055	-122.46	79.2498
184.055	-125.32	84.0124
184.055	-124.19	88.7069
184.055	-149.92	92.2886
203.297	-15.22	8.1971
203.297	-24.93	7.9459
203.297	-22.11	7.6564
203.297	-29.35	7.3545
203.297	-28.04	7.0359
203.297	-31.85	6.7104
203.297	-33.24	6.3704
203.297	-36.91	6.0254
203.297	-40.89	5.6713
203.297	-45.21	5.3002
203.297	-49.55	4.9155
203.297	-53.91	4.5249
203.297	-58.26	4.1373
203.297	-62.5	3.7599
203.297	-66.89	3.4005
203.297	-73.35	3.0712
203.297	-82	2.7981
203.297	-90.75	2.6043
203.297	-98.99	2.4978
203.297	-102.18	2.4519
203.297	-106.67	2.4459
203.297	-117.34	2.5161
203.297	-121.88	2.6561
203.297	-154.56	2.9158
203.297	-168.71	3.0812
203.297	-176.43	3.0978
203.297	-183.41	2.969
203.297	-196.97	2.4849
203.297	-178.1	2.1027
203.297	-155.05	2.5234
203.297	-179.58	2.9339
203.297	-184.45	3.0749
203.297	-180.56	3.2036
203.297	-353.71	3.5736
203.297	-141.11	4.3723
219.492	-8.08	9.292
219.492	-28.83	6.8697
219.492	-30.7	5.5311
219.492	-32.97	4.3907
219.492	-36.29	3.518
219.492	-41.18	3.0385
219.492	-46.06	2.9923
219.492	-53.78	2.967
219.492	-54.17	3.1982
219.492	-58.76	3.8011
219.492	-63.31	5.1754
219.492	-66.21	7.5937
219.492	-59.74	9.463
219.492	-76.24	12.8724
219.492	-70.62	18.588
219.492	-94.19	27.4298
219.492	-69.21	36.4018
219.492	-84.08	46.3049
219.492	-96.49	55.8994
219.492	-132.39	33.0777
219.492	-93.94	15.2547
219.492	-105.24	24.0983
219.492	-224.04	26.8844
219.492	-301	27.8174
219.492	-82.25	34.4779
