# Supplementary material for: Data for the subsurface characterization of Pahang River Basin with the application of Transient Electromagnetic geophysical surveys
Source: Data Brief. 2020 Apr 23;30:105491. doi: 10.1016/j.dib.2020.105491 (PMC7191212; doi:10.1016/j.dib.2020.105491)
Supplement: Supplementary file 27 [file mmc27.xls]

## Sheet: Sheet1
x	y	z
0	-9.42	15.8346
0	-40.74	15.3601
0	-15.06	15.7345
0	-25.84	13.8656
0	-20.28	12.8342
0	-23.39	11.4341
0	-23.46	10.5313
0	-24.78	9.838
0	-26.24	9.5628
0	-27.77	9.7387
0	-29.32	10.378
0	-30.81	11.4746
0	-32.24	13.0635
0	-33.53	15.1245
0	-34.91	17.6482
0	-36.8	20.5224
0	-39.42	23.621
0	-42.26	24.4395
0	-44.89	22.7904
0	-47.19	19.6345
0	-49.57	15.7281
0	-51.98	12.0398
0	-54.44	9.8052
0	-57.5	10.6499
0	-62.35	18.5812
0	-66.45	23.2985
0	-69.27	23.7243
0	-75.49	21.5414
0	-77.7	18.8029
0	-81.82	16.2978
0	-84.47	14.2256
0	-88.86	12.6049
0	-93.18	11.6144
0	-99.13	11.087
0	-103.67	10.6426
0	-107.73	10.4825
0	-110.13	10.9662
0	-117.81	12.2663
0	-116.27	13.4249
0	-120.18	14.6023
0	-131.99	15.4449
0	-128.64	15.6738
0	-145.1	14.7671
0	-148.72	13.0316
0	-127.69	11.623
0	-158.7	9.784
0	-145.62	8.48
0	-152.52	6.5155
0	-153.25	5.3664
0	-208.26	5.5807
0	-144.95	12.0274
0	-154.21	18.8449
0	-179.58	29.4563
0	-185.92	35.3408
0	-160.9	55.2628
20.1562	-6.08	1.2006
20.1562	-22.4	2.5582
20.1562	-15.61	4.4755
20.1562	-24.61	6.5227
20.1562	-22.74	8.9972
20.1562	-26.34	11.5989
20.1562	-27	14.5135
20.1562	-29.34	17.6484
20.1562	-31.29	21.0985
20.1562	-32.79	24.8021
20.1562	-34.17	28.7171
20.1562	-35.6	32.8533
20.1562	-37.05	37.2258
20.1562	-38.05	41.8003
20.1562	-38.93	46.5301
20.1562	-40.55	51.4649
20.1562	-43.11	56.7325
20.1562	-44.44	62.307
20.1562	-44.41	67.976
20.1562	-45.84	73.7432
20.1562	-46	79.6214
20.1562	-46.49	85.545
20.1562	-47.93	91.5945
20.1562	-47.99	97.7237
20.1562	-48.27	103.871
20.1562	-49.42	110.094
20.1562	-51.05	116.416
20.1562	-51.62	122.797
20.1562	-51.4	129.177
20.1562	-53.97	135.551
20.1562	-52.8	141.921
20.1562	-54.98	148.246
20.1562	-56.01	154.426
20.1562	-56.16	160.495
20.1562	-58.3	166.312
20.1562	-60.4	171.194
20.1562	-61.65	175.061
20.1562	-52.96	182.459
20.1562	-63.37	189.562
20.1562	-58.49	195.127
20.1562	-61	201.814
20.1562	-60.08	208.056
20.1562	-60.9	214.328
20.1562	-61.89	219.87
20.1562	-62.67	224.572
20.1562	-58.36	230.952
20.1562	-61.28	237.72
20.1562	-58.89	244.338
20.1562	-61.48	250.901
20.1562	-57.93	257.733
20.1562	-60.82	264.749
20.1562	-63.8	269.545
20.1562	-65.74	271.967
20.1562	-56.85	279.047
20.1562	-56.16	290.673
20.1562	-56.44	302.34
20.1562	-56.66	313.957
20.1562	-61.06	324.753
20.1562	-62.45	333.569
20.1562	-59.8	342.986
20.1562	-69.21	349.194
20.1562	-64.3	352.343
20.1562	-64.98	360.111
20.1562	-80.99	345.242
20.1562	-103.77	195.486
20.1562	-225.79	4.3785
59.0625	-0.93	5.0372
59.0625	-12.17	5.4031
59.0625	-22.91	6.4025
59.0625	-13.04	7.4269
59.0625	-17.13	8.2847
59.0625	-18.52	9.3003
59.0625	-18.58	10.3582
59.0625	-20.6	11.4777
59.0625	-22.58	12.7197
59.0625	-24.66	14.086
59.0625	-26.71	15.5789
59.0625	-28.72	17.1995
59.0625	-30.65	18.9509
59.0625	-32.31	20.823
59.0625	-33.98	22.8095
59.0625	-36.52	24.943
59.0625	-39.81	27.2837
59.0625	-42.61	29.846
59.0625	-46	32.6387
59.0625	-48.65	35.6606
59.0625	-51.11	38.879
59.0625	-54.58	42.328
59.0625	-56.86	46.0012
59.0625	-60.31	49.8976
59.0625	-65.09	54.1117
59.0625	-69.15	58.6598
59.0625	-72.94	63.4954
59.0625	-78.01	68.638
59.0625	-80.09	74.0081
59.0625	-81.38	79.4824
59.0625	-85.03	85.0995
59.0625	-90.62	90.9452
59.0625	-90.9	96.9212
59.0625	-101.11	103.078
59.0625	-98.86	109.337
59.0625	-101.54	115.601
59.0625	-107.85	121.936
59.0625	-107.7	128.276
59.0625	-117.81	134.553
59.0625	-111.32	140.793
59.0625	-113.55	147.077
59.0625	-121.2	153.252
59.0625	-116.08	159.366
59.0625	-129.91	165.155
59.0625	-116.11	170.943
59.0625	-137.55	176.307
59.0625	-122.45	181.208
59.0625	-125.42	187.056
59.0625	-130.48	192.442
59.0625	-144.32	196.177
59.0625	-133.1	199.523
59.0625	-136.54	204.021
59.0625	-130.55	208.718
59.0625	-154.58	211.108
59.0625	-145.03	211.198
59.0625	-129.74	216.242
59.0625	-135.32	222.725
59.0625	-161.17	225.061
59.0625	-184.69	224.888
59.0625	-151.39	225.512
59.0625	-168.29	226.424
59.0625	-167.31	228.434
59.0625	-164.36	230.512
59.0625	-149.02	231.76
59.0625	-132.09	234.205
59.0625	-206.47	232.325
59.0625	-159.78	225.166
59.0625	-163.96	215.061
59.0625	-121.7	203.226
59.0625	-130.38	196.36
59.0625	-133.21	188.665
59.0625	-218.69	173.226
59.0625	-171.09	158.086
59.0625	-125.78	130.203
59.0625	-164.25	103.685
59.0625	-324.65	61.1527
59.0625	-122.08	29.8334
59.0625	-105.73	36.6581
59.0625	-165.62	41.2445
59.0625	-103.27	46.0229
59.0625	-296.45	44.664
59.0625	-124.87	43.1388
59.0625	-121.63	55.7803
80.1562	-2.49	42.744
80.1562	-15.51	42.6587
80.1562	-8.4	42.5465
80.1562	-11.13	42.4542
80.1562	-10.76	42.3512
80.1562	-11.08	42.2483
80.1562	-11.74	42.141
80.1562	-12.3	42.0282
80.1562	-13.3	41.9082
80.1562	-14.34	41.7787
80.1562	-15.4	41.6396
80.1562	-16.48	41.4907
80.1562	-17.55	41.3317
80.1562	-18.57	41.1627
80.1562	-19.61	40.9837
80.1562	-21.1	40.7927
80.1562	-23.17	40.5849
80.1562	-25.13	40.3578
80.1562	-27.06	40.1116
80.1562	-29.02	39.8469
80.1562	-30.85	39.5649
80.1562	-32.74	39.2663
80.1562	-34.48	38.952
80.1562	-37.07	38.6192
80.1562	-40.56	38.2613
80.1562	-43.86	37.8762
80.1562	-47.03	37.4659
80.1562	-50.61	37.03
80.1562	-52.89	36.5721
80.1562	-56.07	36.0937
80.1562	-58.98	35.5924
80.1562	-63.13	35.0644
80.1562	-67.71	34.5024
80.1562	-72.59	33.9021
80.1562	-75.66	33.2678
80.1562	-80.26	32.5992
80.1562	-83.94	31.8905
80.1562	-86.84	31.148
80.1562	-88.7	30.3801
80.1562	-92.88	29.5776
80.1562	-96.33	28.7307
80.1562	-100.04	27.8385
80.1562	-107.41	26.8736
80.1562	-103.96	25.8816
80.1562	-107.02	24.8923
80.1562	-115.61	23.8196
80.1562	-116.13	22.6759
80.1562	-120.83	21.49
80.1562	-123.41	20.2432
80.1562	-134.3	18.876
80.1562	-119.54	17.5447
80.1562	-126.58	16.2852
80.1562	-185.03	14.356
80.1562	-161.34	10.5092
80.1562	-168.06	7.0028
80.1562	-154.69	3.5634
100.547	-2.02	12.0842
100.547	-3.21	12.1288
100.547	-32.92	12.4419
100.547	-22.28	12.9211
100.547	-21.79	13.3034
100.547	-29.56	13.749
100.547	-27.84	14.2473
100.547	-31.82	14.7654
100.547	-34.77	15.3437
100.547	-38.8	15.9826
100.547	-42.37	16.6874
100.547	-45.86	17.4534
100.547	-49.02	18.2765
100.547	-52.14	19.1532
100.547	-55.07	20.081
100.547	-58.06	21.0586
100.547	-61.94	22.0937
100.547	-66.49	23.1989
100.547	-69.86	24.3695
100.547	-78.02	25.6339
100.547	-80.06	26.9798
100.547	-81.98	28.3569
100.547	-86.59	29.785
100.547	-85.62	31.2412
100.547	-90.22	32.725
100.547	-93.43	34.2677
100.547	-96.67	35.8582
100.547	-99.79	37.4953
100.547	-97.33	39.1372
100.547	-103.04	40.8027
100.547	-100.98	42.4942
100.547	-99.49	44.1605
100.547	-106.89	45.8687
100.547	-102.81	47.6004
100.547	-106.47	49.3292
100.547	-103.18	51.0606
100.547	-109.14	52.8102
100.547	-108.34	54.595
100.547	-107.65	56.3696
100.547	-104.32	58.1169
100.547	-108.82	59.8721
100.547	-104.67	61.6297
100.547	-112.2	63.4103
100.547	-99.96	65.1588
100.547	-108.45	66.8819
100.547	-106.69	68.651
100.547	-109.83	70.4295
100.547	-108.9	72.2231
100.547	-113.97	74.0448
100.547	-110.47	75.8772
100.547	-110.52	77.6862
100.547	-112.34	79.5079
100.547	-118.01	81.3806
100.547	-105.09	83.2039
100.547	-116.95	85.02
100.547	-115.17	86.9048
100.547	-116.23	88.7846
100.547	-117.33	90.6792
100.547	-125.04	92.629
100.547	-114.32	94.5611
100.547	-119.08	96.4552
100.547	-140.04	98.4959
100.547	-130.48	100.581
100.547	-116.56	102.576
100.547	-136.04	104.601
100.547	-127.36	106.676
100.547	-125.71	108.712
100.547	-282.11	108.259
100.547	-136.51	107.589
100.547	-124.53	110.033
100.547	-132.85	112.463
100.547	-209.91	114.254
100.547	-163.44	115.048
100.547	-161.53	117.441
100.547	-139.67	120.271
127.5	-2.85	18.8042
127.5	-4.04	18.8404
127.5	-73.97	19.2604
127.5	-32.41	19.8288
127.5	-27.16	20.1591
127.5	-47.42	20.5704
127.5	-38.59	21.0429
127.5	-46.98	21.5131
127.5	-53.66	22.0622
127.5	-62.48	22.69
127.5	-70.56	23.4014
127.5	-78.18	24.1874
127.5	-84.11	25.0344
127.5	-88.61	25.9258
127.5	-91.45	26.8487
127.5	-92.11	27.7865
127.5	-95.3	28.7407
127.5	-99.23	29.7232
127.5	-97.54	30.7147
127.5	-98.32	31.7025
127.5	-104.55	32.7181
127.5	-104.67	33.759
127.5	-100.89	34.7853
127.5	-107.81	35.824
127.5	-105.3	36.8797
127.5	-108.39	37.9375
127.5	-107.44	39.0029
127.5	-108.31	40.068
127.5	-111.9	41.149
127.5	-100.87	42.2035
127.5	-116.21	43.2734
127.5	-107.85	44.3669
127.5	-109.17	45.4395
127.5	-106.73	46.508
127.5	-111.49	47.5849
127.5	-107.64	48.665
127.5	-108.24	49.7335
127.5	-104.81	50.7919
127.5	-116.91	51.8812
127.5	-110.52	52.9877
127.5	-101.69	54.0489
127.5	-104.43	55.0883
127.5	-106.23	56.1457
127.5	-120.44	57.2579
127.5	-106.89	58.372
127.5	-114.6	59.4688
127.5	-111.76	60.5803
127.5	-101.31	61.6522
127.5	-110.18	62.7185
127.5	-111.59	63.8216
127.5	-106.65	64.9121
127.5	-105.26	65.9799
127.5	-125.27	67.1091
127.5	-110.14	68.2523
127.5	-111.55	69.3639
127.5	-120.99	70.5079
127.5	-113.6	71.6579
127.5	-105.1	72.7714
127.5	-113.05	73.883
127.5	-103.38	74.9884
127.5	-139.09	76.1692
127.5	-125.36	77.392
127.5	-112.92	78.5732
127.5	-146.02	79.7973
127.5	-184.53	80.6931
127.5	-176.75	81.0689
127.5	-130.42	82.2302
127.5	-134.74	83.7368
127.5	-117.1	85.2224
127.5	-152.67	86.7339
127.5	-247.33	86.8858
163.828	-10.74	19.7754
163.828	-13.53	18.3419
163.828	-18.58	16.4452
163.828	-18.05	14.6496
163.828	-20.9	12.9102
163.828	-22.57	11.3662
163.828	-24.91	10.0385
163.828	-27.01	8.9502
163.828	-29.01	8.0879
163.828	-31.12	7.3016
163.828	-33.14	6.5813
163.828	-35.22	5.9105
163.828	-37.15	5.2912
163.828	-39.25	4.7188
163.828	-41.42	4.1892
163.828	-43.37	3.6923
163.828	-45.43	3.2259
163.828	-47.79	2.7925
163.828	-50.57	2.3958
163.828	-53.02	2.0392
163.828	-59.51	1.7578
163.828	-68.43	1.6455
163.828	-64.83	1.589
163.828	-64.82	1.4955
163.828	-73.41	1.4881
163.828	-68.27	1.5125
163.828	-69.77	1.5034
163.828	-76.72	1.5571
163.828	-90.22	1.7275
163.828	-82.92	1.9643
163.828	-75.26	2.0407
163.828	-77.54	2.1103
163.828	-85.68	2.2324
163.828	-88.02	2.4668
163.828	-101.24	2.6777
163.828	-102.24	2.9178
163.828	-119.78	2.4005
163.828	-106.54	1.4682
163.828	-88.67	2.0394
163.828	-103.4	2.5879
163.828	-116.76	2.6155
163.828	-93.13	2.9777
163.828	-101.88	3.8248
163.828	-151.26	2.4856
163.828	-109.12	0.3483
163.828	-105.76	4.2236
188.438	-76.32	1.9462
188.438	-83.55	1.8496
188.438	-85.26	1.7476
188.438	-79.44	1.6481
188.438	-82.94	1.55
188.438	-88.41	1.4464
188.438	-87.68	1.34
188.438	-91.42	1.2318
188.438	-105.37	1.1129
188.438	-99.73	0.989
188.438	-95.92	0.8708
188.438	-111.69	0.7453
188.438	-121.3	0.6043
188.438	-123.92	0.4556
188.438	-251.36	0.3007
212.813	-60.66	4.8948
212.813	-62.42	4.7231
212.813	-65.59	4.5445
212.813	-63.11	4.365
212.813	-66.13	4.1847
212.813	-65.76	4.0007
212.813	-68.87	3.8129
212.813	-72.47	3.6157
212.813	-70.43	3.4164
212.813	-74.81	3.2138
212.813	-74.63	3.0053
212.813	-83.16	2.7852
212.813	-86.22	2.5489
212.813	-93.49	2.2982
212.813	-93.56	2.0374
212.813	-104.96	1.762
212.813	-102.75	1.4767
212.813	-145.97	1.1684
212.813	-131.73	0.8551
212.813	-371.09	0.6205
229.922	-4.15	53.229
229.922	-16.65	55.194
229.922	-18.51	58.5194
229.922	-19.76	62.1399
229.922	-21.81	66.0734
229.922	-25.1	70.5122
229.922	-28.71	75.5928
229.922	-31.61	81.25
229.922	-34.18	87.3691
229.922	-37.19	93.9386
229.922	-40.3	100.991
229.922	-42.76	108.466
229.922	-44.16	116.227
229.922	-46.22	124.229
229.922	-47.74	132.478
229.922	-48.53	140.877
229.922	-52.88	149.594
229.922	-52.53	158.531
229.922	-51.76	167.41
229.922	-47.65	176.033
229.922	-71.1	185.622
229.922	-55.96	195.481
229.922	-72.9	205.383
229.922	-58.28	215.319
229.922	-66.49	225.163
229.922	-66.64	235.17
229.922	-66.37	245.176
229.922	-67.45	255.182
229.922	-71.26	265.184
229.922	-85.55	274.299
229.922	-105.53	278.899
229.922	-60.28	286.117
229.922	-81.31	296.611
229.922	-75.21	306.29
229.922	-95.88	314.036
229.922	-132.19	313.304
229.922	-274.26	312.291
229.922	-77.91	310.921
252.188	-1.55	5.0581
252.188	-15.64	4.6746
252.188	-19.41	4.108
252.188	-23.43	3.4615
252.188	-27.22	2.7761
252.188	-33	2.1253
252.188	-42.91	1.784
252.188	-49.39	2.1026
252.188	-59.36	3.3534
252.188	-70.6	5.9796
252.188	-87.56	11.0096
252.188	-106.71	19.613
252.188	-119.84	31.5371
252.188	-130.27	45.8594
252.188	-141.01	62.0124
252.188	-151.71	79.5379
252.188	-140.87	97.0543
252.188	-154.11	114.724
252.188	-140.44	132.367
252.188	-145.58	149.463
252.188	-175.1	168.558
252.188	-144.18	188.138
252.188	-138.87	205.399
252.188	-158.1	223.55
252.188	-159.75	243.038
252.188	-161.45	262.308
252.188	-175.41	276.155
252.188	-188.51	276.905
252.188	-176.01	276.938
252.188	-171.13	297.66
252.188	-194.92	306.314
252.188	-183.45	320.175
252.188	-175.11	295.059
252.188	-200.96	262.505
252.188	-201.27	272.429
252.188	-160.39	234.456
252.188	-154.15	252.56
252.188	-178.39	266.73
252.188	-165	277.142
252.188	-171.43	289.962
252.188	-124.02	316.971
276.562	-5.22	17.5517
276.562	-21.42	18.3805
276.562	-22.36	19.7507
276.562	-23.98	21.2019
276.562	-26.48	22.7834
276.562	-29.85	24.5504
276.562	-34.52	26.571
276.562	-39.24	28.8727
276.562	-43.62	31.4362
276.562	-50.26	34.3062
276.562	-60.64	37.627
276.562	-69.78	41.4211
276.562	-77.82	45.575
276.562	-87.92	50.0527
276.562	-97.51	54.8432
276.562	-102.93	59.7803
276.562	-111.58	64.7745
276.562	-103.67	69.7643
276.562	-108.61	74.7714
276.562	-113.86	79.7194
276.562	-103.77	84.6954
276.562	-107.38	89.7091
276.562	-103.23	94.7258
276.562	-108.34	99.737
276.562	-101.7	104.757
276.562	-102.72	109.81
276.562	-101.53	114.861
276.562	-111.76	119.939
276.562	-97.75	125.039
276.562	-74.76	130.353
276.562	-104.16	135.778
276.562	-107.76	141.507
276.562	-112.17	147.19
276.562	-111.95	152.849
276.562	-106.41	158.541
276.562	-134	164.753
276.562	-122.46	171.4
