# Supplementary material for: Data for the subsurface characterization of Pahang River Basin with the application of Transient Electromagnetic geophysical surveys
Source: Data Brief. 2020 Apr 23;30:105491. doi: 10.1016/j.dib.2020.105491 (PMC7191212; doi:10.1016/j.dib.2020.105491)
Supplement: Supplementary file 28 [file mmc28.xls]

## Sheet: Sheet1
x	y	z
0	-8.27	12.7617
0	-14.51	12.5
0	-11	12.213
0	-15.73	11.9228
0	-14.46	11.6232
0	-16.81	11.3207
0	-17.38	11.0241
0	-19.16	10.7478
0	-21.13	10.5042
0	-23.08	10.3076
0	-24.98	10.2112
0	-26.81	10.2493
0	-28.53	10.4854
0	-30.16	10.9307
0	-31.84	11.6133
0	-34.04	12.6141
0	-37.04	14.1032
0	-39.79	16.2307
0	-42.61	19.0802
0	-45.11	22.7198
0	-48.03	27.2705
0	-50.17	32.7638
0	-52.7	39.1745
0	-56.02	46.8052
0	-60.6	56.1361
0	-64.01	67.2211
0	-66.9	79.6731
0	-70.25	93.426
0	-74.76	108.691
0	-79.81	125.323
0	-79.96	142.449
0	-83.82	159.779
0	-85.09	177.289
0	-86.83	194.657
0	-93.86	211.613
0	-91.39	227.794
0	-99.35	242.823
0	-99.06	255.25
0	-102.94	266.097
0	-102.97	274.721
0	-110.44	278.377
0	-104.81	280.497
0	-119.27	275.259
0	-109.54	264.347
0	-116.81	256.432
0	-113.29	244.794
0	-117.88	232.891
0	-107.38	222.451
0	-115.95	214.355
0	-137.8	207.554
0	-109.12	192.467
0	-107.38	179.235
0	-113.01	162.764
0	-126.57	141.159
0	-148.36	138.783
0	-136.84	144.007
0	-111.13	120.271
0	-78.96	100.063
0	-83.81	85.5907
0	-77.4	71.0386
0	-83.17	56.4537
0	-76.41	41.8182
0	-92.74	27.5647
0	-106.49	7.9385
0	-247.84	22.2016
19.2187	-9.99	10.6433
19.2187	-34.06	5.9164
19.2187	-31.35	5.329
19.2187	-30.85	4.1202
19.2187	-31.78	2.9945
19.2187	-33.52	2.3864
19.2187	-36.97	2.784
19.2187	-38.9	4.2224
19.2187	-40.03	6.2545
19.2187	-43.74	9.2247
19.2187	-46.47	13.4418
19.2187	-51.95	18.8556
19.2187	-48.07	24.504
19.2187	-55.27	30.6839
19.2187	-59.04	34.3677
19.2187	-51.45	38.626
19.2187	-55.95	43.6943
19.2187	-64.36	46.784
19.2187	-66.32	51.2006
19.2187	-62.34	55.3588
19.2187	-72.1	59.4267
19.2187	-73.27	59.7935
19.2187	-84.91	62.4944
19.2187	-81.34	69.13
19.2187	-80.35	81.2057
19.2187	-98.5	95.0796
19.2187	-120.35	130.883
19.2187	-80.76	237.154
57.8906	-3.61	19.356
57.8906	-17.03	19.1735
57.8906	-10.08	19.0011
57.8906	-17.33	18.8292
57.8906	-15.5	18.6872
57.8906	-18.35	18.5553
57.8906	-19.14	18.4591
57.8906	-21.23	18.391
57.8906	-23.48	18.3654
57.8906	-25.55	18.3903
57.8906	-27.49	18.4481
57.8906	-29.27	18.5124
57.8906	-30.96	18.5865
57.8906	-32.33	18.6697
57.8906	-33.73	18.7625
57.8906	-35.71	18.8672
57.8906	-38.15	18.9886
57.8906	-40.33	19.1281
57.8906	-42.45	19.285
57.8906	-44.52	19.4589
57.8906	-46.34	19.6482
57.8906	-48.08	19.8508
57.8906	-49.9	20.0661
57.8906	-52.11	20.2957
57.8906	-55.24	20.5443
57.8906	-57.85	20.8135
57.8906	-60.43	21.1016
57.8906	-63.39	21.411
57.8906	-64.94	21.7389
57.8906	-67.54	22.085
57.8906	-69.55	22.4522
57.8906	-72.41	22.8433
57.8906	-75.59	23.2676
57.8906	-80.3	23.7401
57.8906	-81.73	24.2577
57.8906	-86.3	24.8222
57.8906	-88.82	25.45
57.8906	-91.67	26.1336
57.8906	-93.8	26.8784
57.8906	-96.86	27.6893
57.8906	-104.36	28.6661
57.8906	-104.52	29.79
57.8906	-112.25	31.091
57.8906	-114.25	32.6435
57.8906	-115.45	34.296
57.8906	-114.85	35.9675
57.8906	-115.59	37.6432
57.8906	-119.48	39.4658
57.8906	-125.54	41.6024
57.8906	-137.39	44.4008
57.8906	-158.14	47.7303
57.8906	-138.43	51.0483
57.8906	-165.61	54.2823
57.8906	-138.32	57.5175
57.8906	-153.32	60.8907
57.8906	-147.15	64.1647
57.8906	-135.92	67.6342
57.8906	-134.43	71.0697
57.8906	-158.74	74.8053
57.8906	-307.46	50.2458
57.8906	-127.58	24.7834
57.8906	-169.79	37.8469
57.8906	-274.03	20.7393
57.8906	-148.36	10.1325
57.8906	-204.98	18.8482
57.8906	-256.72	5.9953
78.0703	-1.06	13.17
78.0703	-21.56	12.5426
78.0703	-22.12	12.0201
78.0703	-23.83	11.5089
78.0703	-27.04	11.0221
78.0703	-31.4	10.5729
78.0703	-36.89	10.0905
78.0703	-41.75	9.4428
78.0703	-46.25	8.7032
78.0703	-52.23	7.9065
78.0703	-59.84	7.0993
78.0703	-66.36	6.3681
78.0703	-72.66	5.7922
78.0703	-79.1	5.4747
78.0703	-86.44	5.5453
78.0703	-93.17	6.0754
78.0703	-96.9	7.1121
78.0703	-102.72	8.6211
78.0703	-107.25	10.8277
78.0703	-111.9	13.6714
78.0703	-116.71	17.2993
78.0703	-119.5	21.557
78.0703	-120.67	26.1776
78.0703	-118.93	30.7445
78.0703	-125.18	35.7396
78.0703	-132.56	42.0293
78.0703	-136.58	49.1523
78.0703	-128.49	55.9915
78.0703	-175.44	61.771
78.0703	-253.55	6.4443
98.4844	-4.59	33.7044
98.4844	-21.69	33.7666
98.4844	-14.63	33.8559
98.4844	-15.98	33.9298
98.4844	-17.03	34.0101
98.4844	-16.88	34.0929
98.4844	-17.83	34.1778
98.4844	-18.5	34.2671
98.4844	-19.55	34.3611
98.4844	-20.59	34.4606
98.4844	-21.59	34.5656
98.4844	-22.63	34.6758
98.4844	-23.65	34.7895
98.4844	-24.66	34.9062
98.4844	-25.62	35.0241
98.4844	-26.98	35.14
98.4844	-28.72	35.2494
98.4844	-30.5	35.3475
98.4844	-32.08	35.4323
98.4844	-33.69	35.5007
98.4844	-35.26	35.5449
98.4844	-36.6	35.5657
98.4844	-37.97	35.5634
98.4844	-40.11	35.5298
98.4844	-42.82	35.4508
98.4844	-45.24	35.3226
98.4844	-47.59	35.1472
98.4844	-49.79	34.9258
98.4844	-51.99	34.6592
98.4844	-54.27	34.3455
98.4844	-56.1	33.9876
98.4844	-59.11	33.5769
98.4844	-62.05	33.1004
98.4844	-67.02	32.5351
98.4844	-65.58	31.9295
98.4844	-78.75	31.1879
98.4844	-72.64	30.3627
98.4844	-75.7	29.574
98.4844	-93.74	28.5306
98.4844	-82.1	27.4087
98.4844	-94.33	26.2795
98.4844	-94.86	24.9945
98.4844	-102.14	23.616
98.4844	-107.91	22.0982
98.4844	-107.77	20.5205
98.4844	-126.04	18.7822
98.4844	-156.27	16.7094
98.4844	-148.9	14.5261
98.4844	-151.44	12.365
98.4844	-168.64	10.1403
98.4844	-215.58	8.0901
98.4844	-232.78	6.3138
98.4844	-259.31	4.7896
123.797	-9.38	14.1685
123.797	-17.48	13.3191
123.797	-20.11	12.3331
123.797	-24.59	11.2746
123.797	-27.72	10.1384
123.797	-33.64	8.8707
123.797	-40.18	7.4564
123.797	-48.28	5.8942
123.797	-52.95	4.231
123.797	-61.14	2.4726
123.797	-99.11	0.5045
175.594	-11.01	39.0529
175.594	-34.47	41.7
175.594	-38.88	45.9496
175.594	-41.2	50.5865
175.594	-45.68	55.6148
175.594	-52.38	61.2861
175.594	-62.12	67.8374
175.594	-71.45	75.1815
175.594	-80.51	83.0813
175.594	-91.27	91.3898
175.594	-104.46	99.99
175.594	-117.64	108.541
175.594	-125.26	116.757
175.594	-134.65	124.347
175.594	-149.86	130.704
175.594	-146.88	136.233
175.594	-158.23	141.196
175.594	-150.67	145.903
175.594	-167.17	149.821
175.594	-174.55	151.141
175.594	-159.93	153.248
175.594	-161.95	156.727
175.594	-170.63	159.041
175.594	-170.42	160.435
175.594	-172.33	161.643
175.594	-162.54	163.709
175.594	-183.67	164.54
175.594	-171.64	164.248
175.594	-161.94	167.535
175.594	-171.99	170.783
175.594	-173.34	172.791
175.594	-167.06	175.335
175.594	-182.15	176.921
175.594	-181.24	176.474
175.594	-172.6	175.221
175.594	-167.28	176.268
175.594	-146.77	180.126
175.594	-149.07	185.966
175.594	-145.88	191.867
175.594	-156.8	197.245
175.594	-142.79	202.832
175.594	-121	210.839
175.594	-124.96	219.501
199.266	-10.25	7.1529
199.266	-31.05	6.6148
199.266	-33.92	6.4094
199.266	-35.91	6.2724
199.266	-39.33	6.2115
199.266	-43.88	6.2626
199.266	-48.83	6.4474
199.266	-52.65	6.6145
199.266	-58.73	6.6297
199.266	-69.85	6.2929
199.266	-78.35	5.5019
199.266	-90.81	4.3493
199.266	-101.65	2.994
199.266	-126.68	1.4119
199.266	-179.35	0.3292
199.266	-186.65	0.7388
199.266	-277.69	9.5846
199.266	-251.94	2.0461
199.266	-243.47	2.3429
199.266	-254.4	2.7174
216.609	-5	4.2637
216.609	-81.76	3.6532
216.609	-49.54	3.2694
216.609	-46.32	2.7052
216.609	-52.42	2.1556
216.609	-61.61	1.6839
216.609	-74.25	1.3233
216.609	-86.31	1.0288
216.609	-96.63	0.7611
216.609	-114.89	0.7038
216.609	-136.01	0.9791
216.609	-147.62	0.7882
216.609	-160.85	0.5102
216.609	-215.46	0.5316
216.609	-189.02	0.8417
216.609	-207.19	1.0671
216.609	-197.99	1.3845
216.609	-228.01	2.13
216.609	-211.95	3.1856
216.609	-214.45	3.94
216.609	-228.2	5.0554
216.609	-230.12	6.7238
216.609	-9.08	10.5557
268.406	-35.65	4.7462
268.406	-35.56	3.3689
268.406	-34.88	1.8632
268.406	-36.83	0.5699
268.406	-42.48	0.5486
268.406	-46.25	2.1041
268.406	-55.63	5.8604
268.406	-58.79	8.0041
268.406	-67.93	6.8913
