# Supplementary material for: Data for the subsurface characterization of Pahang River Basin with the application of Transient Electromagnetic geophysical surveys
Source: Data Brief. 2020 Apr 23;30:105491. doi: 10.1016/j.dib.2020.105491 (PMC7191212; doi:10.1016/j.dib.2020.105491)
Supplement: Supplementary file 29 [file mmc29.xls]

## Sheet: Sheet1
x	y	z
0	-5.48	33.7744
0	-12.97	33.6427
0	-11.18	33.4752
0	-11.81	33.315
0	-13.48	33.1405
0	-14.01	32.9522
0	-15.56	32.7509
0	-17.01	32.5307
0	-18.41	32.2928
0	-19.7	32.0389
0	-20.96	31.7689
0	-22.21	31.4829
0	-23.47	31.1814
0	-25.24	30.8615
0	-27.44	30.5184
0	-29.6	30.1511
0	-31.69	29.7619
0	-33.66	29.3533
0	-35.55	28.9279
0	-37.21	28.4883
0	-39.38	28.0344
0	-41.64	27.5652
0	-45.21	27.0778
0	-48.52	26.5715
0	-51.68	26.0504
0	-54.57	25.5178
0	-57.75	24.9761
0	-61.18	24.427
0	-63.89	23.8725
0	-66.97	23.3145
0	-73.19	22.7514
0	-76.24	22.1846
0	-88.57	21.6129
0	-82.16	21.0394
0	-95.91	20.4634
0	-92.72	19.8822
0	-103.52	19.2951
0	-102.99	18.6984
0	-107.46	18.0978
0	-123.51	17.4725
0	-129.41	16.8191
0	-134.13	16.1556
0	-151.92	15.445
0	-167.48	14.6209
0	-140.58	13.8439
0	-170.36	13.0573
0	-189.2	12.0905
0	-169.23	11.1277
0	-256.32	9.8819
0	-178.13	8.6102
0	-225.62	7.4278
0	-186.13	5.8066
0	-241.11	3.4743
0	-334.99	0.7879
34.8047	-5.67	50.3192
34.8047	-11.23	50.9112
34.8047	-9.6	51.6485
34.8047	-10.84	52.3714
34.8047	-11.63	53.1695
34.8047	-12.56	54.0313
34.8047	-13.99	54.9802
34.8047	-15.37	56.0325
34.8047	-16.66	57.1805
34.8047	-17.88	58.4108
34.8047	-19.03	59.7071
34.8047	-20.12	61.0618
34.8047	-21.13	62.4698
34.8047	-22.53	63.9347
34.8047	-24.36	65.471
34.8047	-25.98	67.0742
34.8047	-27.48	68.7278
34.8047	-28.81	70.4164
34.8047	-29.97	72.1275
34.8047	-31.05	73.852
34.8047	-31.86	75.5809
34.8047	-33.26	77.3053
34.8047	-35.03	79.0148
34.8047	-36.34	80.6944
34.8047	-37.97	82.3361
34.8047	-38.6	83.9387
34.8047	-39.42	85.5156
34.8047	-40.73	87.0376
34.8047	-41.51	88.5061
34.8047	-42.27	89.922
34.8047	-45.2	91.1969
34.8047	-45.34	92.3259
34.8047	-44.89	93.4723
34.8047	-49.38	94.3786
34.8047	-48.6	95.0077
34.8047	-49.9	95.596
34.8047	-55.99	95.5183
34.8047	-54.78	94.9146
34.8047	-56.71	94.2285
34.8047	-59.2	93.002
34.8047	-63.52	90.7629
34.8047	-68.73	86.8563
34.8047	-66.07	82.4901
34.8047	-71.84	77.5369
34.8047	-66.56	72.4888
34.8047	-76.82	66.4782
34.8047	-69.92	59.8206
34.8047	-90.09	50.6366
34.8047	-96.33	36.7595
34.8047	-187.95	20.3611
74.1328	-3.09	13.2584
74.1328	-30.89	5.5529
74.1328	-31.26	3.0852
74.1328	-33.38	1.0815
74.1328	-37.95	0.3213
74.1328	-43.71	1.4801
74.1328	-50.56	4.4804
74.1328	-57.56	5.5859
74.1328	-63.93	5.6675
74.1328	-72.72	5.1516
74.1328	-83.2	4.4393
74.1328	-96.94	3.9518
74.1328	-104.78	3.5435
74.1328	-121.33	3.0474
74.1328	-131.54	2.4534
74.1328	-155.63	2.6626
74.1328	-160.25	2.5589
74.1328	-168.52	2.6597
74.1328	-187.65	3.1956
74.1328	-224.64	4.8828
74.1328	-278.07	4.5156
74.1328	-295.89	2.5062
74.1328	-314.13	5.5338
74.1328	-276.29	5.8236
74.1328	-294.99	3.4396
102.492	-9.46	59.7496
102.492	-14.68	59.8091
102.492	-15.77	59.8835
102.492	-17.12	59.9633
102.492	-19.31	60.0509
102.492	-21.48	60.1482
102.492	-24.49	60.2557
102.492	-26.85	60.3692
102.492	-28.77	60.4837
102.492	-30.81	60.5978
102.492	-33.18	60.7093
102.492	-35.25	60.8145
102.492	-37.18	60.9136
102.492	-39.81	61.0018
102.492	-42.53	61.0737
102.492	-45.74	61.1201
102.492	-48.87	61.1307
102.492	-50.46	61.1102
102.492	-52.3	61.0622
102.492	-53.93	60.9851
102.492	-54.75	60.884
102.492	-57.31	60.749
102.492	-59.86	60.5547
102.492	-63.59	60.2802
102.492	-64.13	59.948
102.492	-65.13	59.5918
102.492	-66.52	59.1986
102.492	-64.94	58.8082
102.492	-67.9	58.3965
102.492	-67.26	57.949
102.492	-68.91	57.4856
102.492	-68.09	57.0094
102.492	-68.82	56.5346
102.492	-71.06	56.008
102.492	-70.01	55.4603
102.492	-71.24	54.9093
102.492	-70.08	54.357
102.492	-74.09	53.7542
102.492	-70.96	53.1357
102.492	-74.04	52.5182
102.492	-75.36	51.8164
102.492	-73.33	51.1289
102.492	-77.65	50.3954
102.492	-77.33	49.5731
102.492	-73.63	48.841
102.492	-81.78	48.0099
102.492	-79.38	47.0394
102.492	-79.48	46.1263
102.492	-84.03	45.0932
102.492	-83.83	43.932
102.492	-88.57	42.6339
102.492	-88.64	41.1798
102.492	-79.27	40.0273
102.492	-82.64	39.0539
102.492	-120.57	36.6029
102.492	-113.16	32.3729
102.492	-124.69	27.9118
102.492	-306.27	21.7588
102.492	-155.59	15.7375
138.188	-22.85	23.36
138.188	-30.83	14.2096
138.188	-37.56	2.5525
138.188	-44.04	0.5368
138.188	-48.75	6.5265
138.188	-52.53	10.1154
138.188	-56.73	11.4494
138.188	-61.53	12.5039
138.188	-65.96	14.6858
138.188	-67.71	17.1888
138.188	-70.15	19.036
138.188	-72.4	20.1487
138.188	-73.66	20.7131
138.188	-77.45	24.4812
138.188	-81.14	32.1279
138.188	-89.27	34.4993
138.188	-93.71	34.1505
138.188	-102.9	0.3683
138.188	-100.53	6.4208
138.188	-101.55	25.8498
138.188	-105.09	19.5588
138.188	-92.5	102.967
138.188	-117.27	166.063
138.188	-131.15	131.286
169.969	-5.98	8.2875
169.969	-41.05	8.0562
169.969	-15.06	7.8118
169.969	-28.84	7.585
169.969	-23.55	7.3432
169.969	-28.09	7.1024
169.969	-29.77	6.8527
169.969	-32.74	6.5962
169.969	-36.52	6.3301
169.969	-40.13	6.0611
169.969	-43.86	5.791
169.969	-47.48	5.5258
169.969	-51.2	5.2701
169.969	-54.92	5.0304
169.969	-58.62	4.8106
169.969	-64.2	4.6218
169.969	-72.23	4.4521
169.969	-79.62	4.319
169.969	-87.49	4.2378
169.969	-96.91	4.2294
169.969	-101.11	4.2829
169.969	-110.7	4.4011
169.969	-120.36	4.6071
169.969	-129.51	4.892
169.969	-149.82	5.2763
169.969	-159.99	5.7016
169.969	-177.04	6.0896
169.969	-204.46	6.2267
169.969	-185.67	6.287
169.969	-202.22	6.377
169.969	-223.27	5.9706
169.969	-196.47	5.6407
169.969	-195.38	5.6814
169.969	-225.62	5.3347
169.969	-200.86	4.9152
169.969	-183.87	5.0506
169.969	-200.42	5.1895
169.969	-265.34	4.1161
169.969	-207.71	2.8777
169.969	-211.15	2.8656
169.969	-207.59	2.8551
169.969	-197.4	3.0274
169.969	-195.21	3.3643
169.969	-207	3.5736
169.969	-224.32	3.3958
169.969	-281.74	2.2281
169.969	-179.45	0.8622
169.969	-161.58	2.2155
169.969	-223.07	3.308
169.969	-353.52	3.4168
196.477	-2.62	5.3544
196.477	-29.05	4.9053
196.477	-32.59	4.244
196.477	-35.5	3.5371
196.477	-42.32	2.7614
196.477	-54.01	1.8673
196.477	-73.07	1.0044
196.477	-90.71	0.4371
196.477	-109.92	0.3164
196.477	-118.83	0.567
196.477	-134.93	1.2011
196.477	-126.75	1.9567
196.477	-130.22	2.64
196.477	-127.99	3.3425
196.477	-137.88	4.1625
196.477	-146.47	5.2846
196.477	-145.25	6.5311
196.477	-157.11	7.9574
196.477	-165.96	9.7334
196.477	-159.88	11.5562
196.477	-146.96	13.0581
196.477	-170.07	14.7321
196.477	-162.36	16.6421
196.477	-170.5	18.5555
196.477	-237.9	18.7157
196.477	-179.63	17.8664
196.477	-370.27	2.779
222.375	-11.75	4.1132
222.375	-35.76	4.1373
222.375	-42.02	4.2323
222.375	-44.08	4.3468
222.375	-49.44	4.4787
222.375	-56.69	4.6401
222.375	-67.27	4.8379
222.375	-77.69	5.0696
222.375	-87.73	5.3298
222.375	-101.6	5.6141
222.375	-116.2	5.9077
222.375	-132.36	6.169
222.375	-143.51	6.344
222.375	-158.2	6.4015
222.375	-163.53	6.3043
222.375	-177.72	6.045
222.375	-181.83	5.5736
222.375	-172.86	5.1692
222.375	-202.26	4.4828
222.375	-176.63	3.7443
222.375	-141.8	3.8403
222.375	-176.57	2.3567
222.375	-241.28	3.9204
253.406	-4.89	13.4958
253.406	-35.74	7.0893
253.406	-30.3	5.5809
253.406	-30.25	3.0138
253.406	-32.99	0.9656
253.406	-36.69	0.1586
253.406	-41.14	0.9221
253.406	-45.13	3.314
253.406	-48.94	6.8352
253.406	-54.16	11.5891
253.406	-61.05	14.3797
253.406	-68.24	13.8683
253.406	-75.13	11.9255
253.406	-84.68	9.5848
253.406	-98.22	7.5218
253.406	-111.47	6.1842
253.406	-123.62	5.1052
253.406	-139.71	4.0858
253.406	-162.46	3.506
253.406	-177.87	3.3394
253.406	-194.8	3.0096
253.406	-217.32	1.9504
253.406	-267.46	4.0221
253.406	-257.85	5.7425
253.406	-214.67	8.1316
253.406	-281.76	11.1444
253.406	-287.08	6.581
