# Supplementary material for: Data for the subsurface characterization of Pahang River Basin with the application of Transient Electromagnetic geophysical surveys
Source: Data Brief. 2020 Apr 23;30:105491. doi: 10.1016/j.dib.2020.105491 (PMC7191212; doi:10.1016/j.dib.2020.105491)
Supplement: Supplementary file 30 [file mmc30.xls]

## Sheet: Sheet1
x	y	z
0	-9.72	5.3835
0	-26.29	6.6005
0	-15.15	8.0017
0	-26.64	9.4148
0	-21.6	11.047
0	-26.62	12.6785
0	-26.93	14.4922
0	-29.82	16.4152
0	-32.61	18.5319
0	-35.22	20.8328
0	-37.48	23.3004
0	-39.76	25.9236
0	-41.93	28.6986
0	-43.89	31.6141
0	-45.75	34.6595
0	-48.43	37.8588
0	-52.07	41.2719
0	-55.23	44.9143
0	-58.21	48.7628
0	-61.2	52.8097
0	-63.71	57.0371
0	-66.41	61.4334
0	-68.54	65.984
0	-71.88	70.706
0	-75.62	75.6459
0	-78.5	80.7854
0	-82.44	86.1253
0	-84.57	91.6398
0	-86.67	97.2714
0	-88.34	103.007
0	-88.94	108.801
0	-91.51	114.678
0	-96.51	120.744
0	-96.31	126.922
0	-98.63	133.146
0	-98.59	139.421
0	-101.25	145.75
0	-105.94	152.218
0	-101.77	158.694
0	-103.97	165.137
0	-108.26	171.688
0	-106.74	178.284
0	-108.43	184.883
0	-111.35	191.543
0	-110.32	198.228
0	-110.75	204.906
0	-111.24	211.595
0	-112.81	218.312
0	-115.1	225.073
0	-115.35	231.856
0	-104.94	238.554
0	-126.26	245.375
0	-121.69	252.267
0	-122.06	259.18
0	-125.44	266.105
0	-122.3	273.029
0	-121.51	279.972
0	-120.52	286.91
0	-133.76	293.823
0	-133.27	300.424
0	-136.22	306.905
0	-131.69	313.464
0	-138.82	319.896
0	-138.66	325.944
0	-120.77	333.149
0	-157.03	339.548
0	-147.15	343.642
0	-133.02	350.938
0	-152.65	357.882
0	-132.56	364.856
0	-133.59	373.052
0	-136.72	381.053
0	-140.74	388.661
0	-120.62	397.301
0	-125.67	406.375
0	-118.91	415.444
0	-116.72	424.483
0	-117.43	433.516
0	-129.56	442.6
0	-137.75	451.316
0	-138.83	459.551
0	-124.68	468.624
0	-112.37	478.458
30.8906	-6.08	1.2006
30.8906	-22.4	2.5582
30.8906	-15.61	4.4755
30.8906	-24.61	6.5227
30.8906	-22.74	8.9972
30.8906	-26.34	11.5989
30.8906	-27	14.5135
30.8906	-29.34	17.6484
30.8906	-31.29	21.0985
30.8906	-32.79	24.8021
30.8906	-34.17	28.7171
30.8906	-35.6	32.8533
30.8906	-37.05	37.2258
30.8906	-38.05	41.8003
30.8906	-38.93	46.5301
30.8906	-40.55	51.4649
30.8906	-43.11	56.7325
30.8906	-44.44	62.307
30.8906	-44.41	67.976
30.8906	-45.84	73.7432
30.8906	-46	79.6214
30.8906	-46.49	85.545
30.8906	-47.93	91.5945
30.8906	-47.99	97.7237
30.8906	-48.27	103.871
30.8906	-49.42	110.094
30.8906	-51.05	116.416
30.8906	-51.62	122.797
30.8906	-51.4	129.177
30.8906	-53.97	135.551
30.8906	-52.8	141.921
30.8906	-54.98	148.246
30.8906	-56.01	154.426
30.8906	-56.16	160.495
30.8906	-58.3	166.312
30.8906	-60.4	171.194
30.8906	-61.65	175.061
30.8906	-52.96	182.459
30.8906	-63.37	189.562
30.8906	-58.49	195.127
30.8906	-61	201.814
30.8906	-60.08	208.056
30.8906	-60.9	214.328
30.8906	-61.89	219.87
30.8906	-62.67	224.572
30.8906	-58.36	230.952
30.8906	-61.28	237.72
30.8906	-58.89	244.338
30.8906	-61.48	250.901
30.8906	-57.93	257.733
30.8906	-60.82	264.749
30.8906	-63.8	269.545
30.8906	-65.74	271.967
30.8906	-56.85	279.047
30.8906	-56.16	290.673
30.8906	-56.44	302.34
30.8906	-56.66	313.957
30.8906	-61.06	324.753
30.8906	-62.45	333.569
30.8906	-59.8	342.986
30.8906	-69.21	349.194
30.8906	-64.3	352.343
30.8906	-64.98	360.111
30.8906	-80.99	345.242
30.8906	-103.77	195.486
30.8906	-225.79	4.3785
69.0938	-13.28	13.7425
69.0938	-19.18	14.3831
69.0938	-16.15	15.0802
69.0938	-20.88	15.8109
69.0938	-19.09	16.5996
69.0938	-21.33	17.3968
69.0938	-21.48	18.2391
69.0938	-22.99	19.1127
69.0938	-24.48	20.043
69.0938	-25.94	21.0351
69.0938	-27.38	22.0905
69.0938	-28.78	23.2083
69.0938	-30.15	24.3431
69.0938	-31.41	25.4535
69.0938	-32.57	26.507
69.0938	-34.37	27.4176
69.0938	-36.55	28.1267
69.0938	-38.76	28.6
69.0938	-40.98	28.826
69.0938	-42.73	28.8244
69.0938	-44.59	28.6106
69.0938	-46.64	28.1582
69.0938	-48.12	27.4791
69.0938	-50.78	26.5168
69.0938	-53.55	25.1639
69.0938	-54.51	23.53
69.0938	-52.17	22.0006
69.0938	-205.29	12.4319
69.0938	-64.74	2.0421
69.0938	-72.63	6.1822
69.0938	-76.43	9.2225
69.0938	-75.15	12.0169
69.0938	-69.17	15.5182
69.0938	-86.77	17.8418
69.0938	-79.13	19.6726
69.0938	-133.53	17.1915
69.0938	-83.17	14.0351
69.0938	-105.64	15.5403
69.0938	-83.89	17.0057
69.0938	-99.94	18.7865
69.0938	-131.57	17.109
69.0938	-113.52	16.217
69.0938	-107.22	15.3657
69.0938	-152.5	17.8044
69.0938	-114.74	19.5331
69.0938	-133.28	23.3674
69.0938	-74.57	27.2686
95.1328	-15.29	20.4012
95.1328	-22.11	18.4102
95.1328	-19.68	16.1852
95.1328	-20.48	14.0471
95.1328	-21.73	11.7999
95.1328	-22.83	9.4274
95.1328	-23.96	7.3803
95.1328	-25.14	6.3248
95.1328	-26.3	6.2764
95.1328	-27.53	7.2539
95.1328	-28.63	9.2309
95.1328	-29.71	12.145
95.1328	-31.2	17.5327
95.1328	-33.19	43.5062
95.1328	-35.15	58.9063
95.1328	-37.07	50.437
95.1328	-38.89	40.4007
95.1328	-40.92	34.8763
95.1328	-42.51	33.7805
95.1328	-43.94	33.9662
95.1328	-46.51	33.4781
95.1328	-49.76	31.0767
95.1328	-52.3	28.3926
95.1328	-54.9	25.9013
95.1328	-60.33	23.6192
95.1328	-60.92	25.6301
95.1328	-63.81	27.5942
95.1328	-65.45	25.2446
95.1328	-71.74	23.326
95.1328	-72.07	25.6159
95.1328	-79.64	25.9691
95.1328	-83.59	9.1562
95.1328	-85.36	6.0701
95.1328	-89.92	25.6697
95.1328	-97.02	35.4288
95.1328	-95.68	30.8944
95.1328	-103.92	18.438
95.1328	-110.89	27.2591
95.1328	-108.02	14.9765
95.1328	-119.41	11.346
95.1328	-108.35	8.059
95.1328	-134.11	36.8622
95.1328	-167.56	15.0264
95.1328	-268.91	215.828
95.1328	-140.28	222.321
95.1328	-265.49	230.91
95.1328	-139.93	239.711
124.641	-1.82	22.1272
124.641	-12.33	22.2196
124.641	-3.85	22.3364
124.641	-18.29	22.5246
124.641	-29.16	22.99
124.641	-15.77	23.4349
124.641	-19.76	23.7904
124.641	-20.17	24.1915
124.641	-19.59	24.5909
124.641	-20.63	24.9948
124.641	-21.46	25.4163
124.641	-22.43	25.8549
124.641	-23.42	26.3122
124.641	-24.44	26.7879
124.641	-25.51	27.2805
124.641	-26.54	27.7901
124.641	-27.58	28.3165
124.641	-28.92	28.8557
124.641	-30.78	29.4055
124.641	-32.56	29.9442
124.641	-34.27	30.4656
124.641	-35.85	30.9689
124.641	-37.64	31.4536
124.641	-38.98	31.9219
124.641	-40.32	32.3774
124.641	-42.58	32.8179
124.641	-45.11	33.2408
124.641	-47.74	33.5993
124.641	-50.47	33.897
124.641	-52.25	34.1482
124.641	-54.8	34.36
124.641	-57.33	34.531
124.641	-58.82	34.6733
124.641	-62.32	34.7859
124.641	-66.58	34.8631
124.641	-69.67	34.9132
124.641	-73.78	34.9426
124.641	-77.58	34.9544
124.641	-80.78	34.9527
124.641	-82.84	34.9435
124.641	-86.8	34.9264
124.641	-91.42	34.896
124.641	-96.28	34.8503
124.641	-100.59	34.7846
124.641	-109.41	34.6757
124.641	-113.35	34.5063
124.641	-129.48	34.1798
124.641	-113.32	33.8538
124.641	-151.89	33.2146
124.641	-129.51	32.2675
124.641	-138.78	31.6053
124.641	-139.07	30.7643
124.641	-134.2	30.0227
124.641	-167.37	28.6323
124.641	-178.87	25.9206
124.641	-276.03	18.4334
124.641	-152.21	12.2582
124.641	-179.19	10.8488
124.641	-165.95	8.9781
124.641	-277.98	2.8333
150.281	-1.08	20.0689
150.281	-5.05	20.1129
150.281	-33.29	20.4529
150.281	-18.9	20.9232
150.281	-25.07	21.3162
150.281	-28.53	21.7998
150.281	-29.56	22.3247
150.281	-34.18	22.8991
150.281	-37.61	23.5437
150.281	-42.63	24.2557
150.281	-47.06	25.0297
150.281	-51.06	25.8392
150.281	-54.46	26.6589
150.281	-57.31	27.4755
150.281	-59.91	28.2786
150.281	-61.98	29.0679
150.281	-64.89	29.8424
150.281	-67.67	30.5859
150.281	-70.09	31.2983
150.281	-72.84	31.9737
150.281	-74.31	32.6087
150.281	-74.75	33.2256
150.281	-78.2	33.8055
150.281	-78.51	34.3354
150.281	-79.43	34.8486
150.281	-82.69	35.305
150.281	-83.79	35.6884
150.281	-86.62	36.001
150.281	-89.3	36.1952
150.281	-85.1	36.4241
150.281	-86.73	36.7118
150.281	-87.08	36.9548
150.281	-93.72	37.0322
150.281	-92.13	36.9678
150.281	-91.44	36.9675
150.281	-99.92	36.7179
150.281	-98.01	36.2256
150.281	-93.67	35.9836
150.281	-95.31	35.8331
150.281	-97.98	35.5372
150.281	-93.33	35.308
150.281	-87.71	35.4255
150.281	-124.45	34.3334
150.281	-99.13	32.5794
150.281	-101.04	32.4702
150.281	-106.12	32.0525
150.281	-103.19	31.5335
150.281	-89.02	31.8171
150.281	-125.9	31.0917
150.281	-117.14	28.1848
150.281	-107.8	27.117
150.281	-165.26	21.1107
150.281	-108.12	15.0763
150.281	-88.21	15.7089
150.281	-95.35	16.8531
150.281	-88.89	17.9781
150.281	-134.76	17.3162
150.281	-142.37	11.2533
212.93	-0.26	50.9668
212.93	-41.74	54.2815
212.93	-30.71	60.0055
212.93	-30.7	64.8559
212.93	-34.24	69.9858
212.93	-38.63	75.7428
212.93	-43.89	82.2634
212.93	-48.73	89.5762
212.93	-53.39	97.5117
212.93	-59.86	106.095
212.93	-67.96	115.375
212.93	-76.17	125.099
212.93	-83.56	135.015
212.93	-91.99	144.843
212.93	-99.86	154.33
212.93	-110.92	163.152
212.93	-119.64	170.895
212.93	-116.09	178.19
212.93	-124.89	185.03
212.93	-120.29	191.507
212.93	-130.79	197.456
212.93	-127.25	202.503
212.93	-129.31	207.743
212.93	-128.26	212.851
212.93	-124.44	218.589
212.93	-127.03	224.487
212.93	-125.69	230.224
212.93	-129.13	235.689
212.93	-127.03	240.98
212.93	-134.98	245.513
212.93	-132.12	249.387
212.93	-122	254.943
212.93	-132.03	260.51
212.93	-138.38	263.953
212.93	-139.33	266.343
212.93	-120.12	272.233
212.93	-142.15	277.757
212.93	-126.3	282.48
212.93	-174.15	281.47
212.93	-128.84	279.783
212.93	-125.34	291.142
212.93	-110.62	304.861
212.93	-106.17	320.239
247.312	-5.84	51.7958
247.312	-45.12	52.4064
247.312	-18.16	53.1629
247.312	-39.81	53.8568
247.312	-30.41	54.6951
247.312	-40.01	55.5359
247.312	-41.41	56.5063
247.312	-48.96	57.5821
247.312	-56.02	58.8249
247.312	-62.27	60.2199
247.312	-67.89	61.736
247.312	-72.81	63.3522
247.312	-77.58	65.0548
247.312	-82.17	66.837
247.312	-86.56	68.695
247.312	-92.51	70.6327
247.312	-97.68	72.653
247.312	-104.35	74.7539
247.312	-107.98	76.9161
247.312	-109.33	79.1071
247.312	-117.37	81.3433
247.312	-120.29	83.6237
247.312	-116.59	85.9016
247.312	-121.41	88.1831
247.312	-120.15	90.4761
247.312	-127.77	92.7869
247.312	-120.77	95.0984
247.312	-123.8	97.4051
247.312	-127.98	99.7245
247.312	-118.81	102.038
247.312	-125.92	104.349
247.312	-121.23	106.666
247.312	-122.35	108.979
247.312	-118.72	111.284
247.312	-122.23	113.589
247.312	-119.12	115.895
247.312	-124.23	118.207
247.312	-122.19	120.53
247.312	-116.96	122.828
247.312	-124.57	125.135
247.312	-125.14	127.461
247.312	-122.68	129.786
247.312	-119.47	132.103
247.312	-124.79	134.427
247.312	-116.51	136.742
247.312	-128.61	139.069
247.312	-129.06	141.414
247.312	-124.34	143.754
247.312	-125.68	146.09
247.312	-126.16	148.428
247.312	-124	150.763
247.312	-129.43	153.103
247.312	-128.5	155.449
247.312	-136.22	157.79
247.312	-135.1	160.123
247.312	-131.69	162.462
247.312	-120.54	164.819
247.312	-137.12	167.182
247.312	-139.76	169.526
247.312	-123.69	171.887
247.312	-143.48	174.243
247.312	-120.69	176.603
247.312	-128.36	178.982
247.312	-127.32	181.368
247.312	-139.37	183.751
247.312	-150.37	186.078
247.312	-134.66	188.421
247.312	-141	190.797
247.312	-111.9	193.201
247.312	-107.83	195.565
247.312	-110.24	197.921
247.312	-142.22	200.398
247.312	-137.35	202.855
247.312	-129.6	205.356
247.312	-123.16	207.875
247.312	-141.11	210.396
247.312	-142.36	212.88
247.312	-148.48	215.338
247.312	-116.54	217.887
247.312	-123.29	220.467
247.312	-116.23	223.046
247.312	-132.76	225.651
247.312	-154.56	228.212
275.812	-15.22	8.1971
275.812	-24.93	7.9459
275.812	-22.11	7.6564
275.812	-29.35	7.3545
275.812	-28.04	7.0359
275.812	-31.85	6.7104
275.812	-33.24	6.3704
275.812	-36.91	6.0254
275.812	-40.89	5.6713
275.812	-45.21	5.3002
275.812	-49.55	4.9155
275.812	-53.91	4.5249
275.812	-58.26	4.1373
275.812	-62.5	3.7599
275.812	-66.89	3.4005
275.812	-73.35	3.0712
275.812	-82	2.7981
275.812	-90.75	2.6043
275.812	-98.99	2.4978
275.812	-102.18	2.4519
275.812	-106.67	2.4459
275.812	-117.34	2.5161
275.812	-121.88	2.6561
275.812	-154.56	2.9158
275.812	-168.71	3.0812
275.812	-176.43	3.0978
275.812	-183.41	2.969
275.812	-196.97	2.4849
275.812	-178.1	2.1027
275.812	-155.05	2.5234
275.812	-179.58	2.9339
275.812	-184.45	3.0749
275.812	-180.56	3.2036
275.812	-353.71	3.5736
275.812	-141.11	4.3723
304.805	-9.76	12.3321
304.805	-21.54	13.1329
304.805	-28.26	14.5165
304.805	-33.72	16.284
304.805	-49.25	18.6005
304.805	-102.89	20.786
304.805	-64.92	22.2357
304.805	-76.89	24.9062
304.805	-72.76	27.4634
304.805	-79.01	29.9213
304.805	-101.35	31.0369
304.805	-90.11	31.6311
304.805	-119.37	30.1402
304.805	-102.42	26.6765
304.805	-112.23	24.8756
304.805	-102.24	23.0984
304.805	-103.5	22.4665
304.805	-110.74	20.7193
304.805	-122.31	15.6314
304.805	-106.94	10.153
304.805	-95.54	10.9131
304.805	-95.72	13.1457
304.805	-101.52	14.8895
304.805	-106.23	15.2544
304.805	-112.95	14.0282
304.805	-89.28	16.7515
304.805	-77.02	24.1898
