# Supplementary material for: Data for the subsurface characterization of Pahang River Basin with the application of Transient Electromagnetic geophysical surveys
Source: Data Brief. 2020 Apr 23;30:105491. doi: 10.1016/j.dib.2020.105491 (PMC7191212; doi:10.1016/j.dib.2020.105491)
Supplement: Supplementary file 31 [file mmc31.xls]

## Sheet: Sheet1
x	y	z
0	-7.18	20.6123
0	-19.05	19.6716
0	-12.45	18.9904
0	-17.7	18.2428
0	-16.41	17.6898
0	-18.32	17.1673
0	-19.09	16.7788
0	-20.65	16.5875
0	-22.59	16.6927
0	-24.53	17.1266
0	-26.44	17.9139
0	-28.44	18.9712
0	-30.28	19.8674
0	-31.95	20.2597
0	-33.74	20.2197
0	-36.42	19.6832
0	-40.09	18.5969
0	-43.2	17.1213
0	-46.9	15.4153
0	-50.55	13.629
0	-53.2	11.9013
0	-56.12	10.2715
0	-61	8.8478
0	-63.04	7.617
0	-69.37	6.6641
0	-76.85	6.322
0	-74.29	6.2187
0	-80.7	6.3117
0	-82.51	6.8936
0	-82.65	7.612
0	-90.99	9.0471
0	-93.2	11.4316
0	-93.34	13.9657
0	-88.71	16.2151
0	-198.96	9.5475
0	-101.91	1.8933
0	-116.03	0.4392
35.8828	-13.72	9.7502
35.8828	-25.68	9.6061
35.8828	-18.98	9.4894
35.8828	-27.97	9.3948
35.8828	-24.13	9.35
35.8828	-28.52	9.3106
35.8828	-28.56	9.3157
35.8828	-31.22	9.3811
35.8828	-33.55	9.5581
35.8828	-35.67	9.8346
35.8828	-37.59	10.2084
35.8828	-39.53	10.6968
35.8828	-41.4	11.2058
35.8828	-43.04	11.7237
35.8828	-44.73	12.1925
35.8828	-47.16	12.5972
35.8828	-50.29	12.9131
35.8828	-53.35	13.1286
35.8828	-56.22	13.2497
35.8828	-58.91	13.2882
35.8828	-62.31	13.246
35.8828	-64.25	13.1414
35.8828	-66.91	12.9911
35.8828	-71.18	12.7893
35.8828	-75.03	12.5467
35.8828	-81.58	12.2763
35.8828	-84.22	12.0026
35.8828	-87.86	11.7379
35.8828	-90.44	11.4912
35.8828	-93.96	11.2732
35.8828	-103.22	11.1066
35.8828	-102.39	10.9906
35.8828	-109.49	10.916
35.8828	-124.68	10.9736
35.8828	-111.73	11.0478
35.8828	-142.45	11.1645
35.8828	-124.1	11.2519
35.8828	-138.33	11.3476
35.8828	-137.73	11.4575
35.8828	-145.68	11.6321
35.8828	-171.26	12.237
35.8828	-166.43	12.6476
35.8828	-140.6	12.9397
35.8828	-218.6	13.1648
35.8828	-182.84	11.6553
35.8828	-167.34	13.5537
35.8828	-228.65	14.1149
35.8828	-185.2	13.4914
35.8828	-229.63	12.8066
35.8828	-184.86	12.1428
35.8828	-262.95	11.3668
35.8828	-236.98	10.0443
35.8828	-196.55	18.458
67.875	-3.61	19.356
67.875	-17.03	19.1735
67.875	-10.08	19.0011
67.875	-17.33	18.8292
67.875	-15.5	18.6872
67.875	-18.35	18.5553
67.875	-19.14	18.4591
67.875	-21.23	18.391
67.875	-23.48	18.3654
67.875	-25.55	18.3903
67.875	-27.49	18.4481
67.875	-29.27	18.5124
67.875	-30.96	18.5865
67.875	-32.33	18.6697
67.875	-33.73	18.7625
67.875	-35.71	18.8672
67.875	-38.15	18.9886
67.875	-40.33	19.1281
67.875	-42.45	19.285
67.875	-44.52	19.4589
67.875	-46.34	19.6482
67.875	-48.08	19.8508
67.875	-49.9	20.0661
67.875	-52.11	20.2957
67.875	-55.24	20.5443
67.875	-57.85	20.8135
67.875	-60.43	21.1016
67.875	-63.39	21.411
67.875	-64.94	21.7389
67.875	-67.54	22.085
67.875	-69.55	22.4522
67.875	-72.41	22.8433
67.875	-75.59	23.2676
67.875	-80.3	23.7401
67.875	-81.73	24.2577
67.875	-86.3	24.8222
67.875	-88.82	25.45
67.875	-91.67	26.1336
67.875	-93.8	26.8784
67.875	-96.86	27.6893
67.875	-104.36	28.6661
67.875	-104.52	29.79
67.875	-112.25	31.091
67.875	-114.25	32.6435
67.875	-115.45	34.296
67.875	-114.85	35.9675
67.875	-115.59	37.6432
67.875	-119.48	39.4658
67.875	-125.54	41.6024
67.875	-137.39	44.4008
67.875	-158.14	47.7303
67.875	-138.43	51.0483
67.875	-165.61	54.2823
67.875	-138.32	57.5175
67.875	-153.32	60.8907
67.875	-147.15	64.1647
67.875	-135.92	67.6342
67.875	-134.43	71.0697
67.875	-158.74	74.8053
67.875	-307.46	50.2458
67.875	-127.58	24.7834
67.875	-169.79	37.8469
67.875	-274.03	20.7393
67.875	-148.36	10.1325
67.875	-204.98	18.8482
67.875	-256.72	5.9953
96.375	-1.06	12.7402
96.375	-2.86	12.6289
96.375	-1.7	12.5037
96.375	-26.87	12.1854
96.375	-13.5	11.784
96.375	-17.04	11.4518
96.375	-19.13	11.08
96.375	-19.13	10.6935
96.375	-21.65	10.2897
96.375	-23.36	9.8638
96.375	-26.32	9.4135
96.375	-29.16	8.939
96.375	-31.89	8.4557
96.375	-34.5	7.9728
96.375	-37.02	7.5001
96.375	-39.51	7.0453
96.375	-41.9	6.6114
96.375	-45.29	6.198
96.375	-49.15	5.8272
96.375	-53.94	5.5266
96.375	-57.42	5.3168
96.375	-61.17	5.2059
96.375	-62.53	5.1784
96.375	-67.82	5.2718
96.375	-69.08	5.4927
96.375	-72.27	5.8104
96.375	-75.97	6.2803
96.375	-81.55	6.9794
96.375	-84.29	7.8946
96.375	-86.22	8.9375
96.375	-89.55	10.1343
96.375	-91.41	11.4876
96.375	-93.21	12.9536
96.375	-95.38	14.5522
96.375	-101.27	16.4373
96.375	-101.6	18.5436
96.375	-99.24	20.5777
96.375	-100.03	22.5561
96.375	-100.48	24.5784
96.375	-119.61	27.3379
96.375	-104.41	30.2426
96.375	-108.91	32.7521
96.375	-111.04	35.513
96.375	-122.63	38.7409
96.375	-112.82	42.0224
96.375	-118	45.1645
96.375	-133.19	48.8734
96.375	-144.64	52.4413
96.375	-123.84	56.3092
96.375	-116.3	60.2851
96.375	-121.54	64.1918
96.375	-109.05	67.8806
96.375	-102.4	70.9943
96.375	-107.57	74.0508
96.375	-123.16	77.8671
96.375	-113.65	81.866
130.547	-5.24	163.211
130.547	-23.64	163.089
130.547	-15.44	162.925
130.547	-22.26	162.766
130.547	-23.41	162.573
130.547	-26.1	162.364
130.547	-29.55	162.128
130.547	-33.74	161.858
130.547	-39.6	161.542
130.547	-45.34	161.165
130.547	-51.06	160.724
130.547	-56.79	160.216
130.547	-62.23	159.641
130.547	-67.58	158.997
130.547	-72.23	158.287
130.547	-76.46	157.516
130.547	-84.24	156.658
130.547	-87.56	155.718
130.547	-84.1	154.778
130.547	-86.67	153.846
130.547	-97.52	152.806
130.547	-89.97	151.739
130.547	-91.39	150.727
130.547	-97.44	149.653
130.547	-93.73	148.558
130.547	-85.89	147.565
130.547	-115.25	146.389
130.547	-85.71	145.213
130.547	-92.39	144.24
130.547	-111.54	143.045
130.547	-85.7	141.914
130.547	-91.99	140.956
130.547	-100.09	139.878
130.547	-87.88	138.836
130.547	-85.79	137.921
130.547	-102.93	136.884
130.547	-100.1	135.72
130.547	-81.88	134.759
130.547	-104.08	133.766
130.547	-90.81	132.694
130.547	-92.48	131.725
130.547	-88.8	130.773
130.547	-95.1	129.799
130.547	-85.44	128.852
130.547	-105.16	127.821
130.547	-85.17	126.793
130.547	-89.72	125.901
130.547	-92.14	124.954
130.547	-90.89	123.996
130.547	-91.61	123.044
130.547	-88.72	122.109
130.547	-91.11	121.177
130.547	-86.99	120.26
130.547	-93.55	119.323
130.547	-91.62	118.348
130.547	-90.36	117.4
130.547	-92.9	116.441
130.547	-94.38	115.45
130.547	-101.07	114.386
130.547	-102.7	113.248
130.547	-101.11	112.11
130.547	-104.51	110.954
130.547	-105.35	109.758
130.547	-94.84	108.654
130.547	-106.56	107.54
130.547	-90.32	106.466
130.547	-98.62	105.462
130.547	-161.16	103.899
130.547	-116.47	102.155
130.547	-113.86	101.236
130.547	-189.97	99.4599
130.547	-108.81	97.791
130.547	-133.99	97.2501
130.547	-136.11	96.5375
130.547	-84.98	96.3432
130.547	-118.07	96.3363
130.547	-120.87	95.9945
130.547	-87.59	95.7653
130.547	-103.4	95.7044
130.547	-114.24	95.3955
130.547	-207.82	93.741
130.547	-78.08	92.7428
166.055	-2.85	18.8042
166.055	-4.04	18.8404
166.055	-73.97	19.2604
166.055	-32.41	19.8288
166.055	-27.16	20.1591
166.055	-47.42	20.5704
166.055	-38.59	21.0429
166.055	-46.98	21.5131
166.055	-53.66	22.0622
166.055	-62.48	22.69
166.055	-70.56	23.4014
166.055	-78.18	24.1874
166.055	-84.11	25.0344
166.055	-88.61	25.9258
166.055	-91.45	26.8487
166.055	-92.11	27.7865
166.055	-95.3	28.7407
166.055	-99.23	29.7232
166.055	-97.54	30.7147
166.055	-98.32	31.7025
166.055	-104.55	32.7181
166.055	-104.67	33.759
166.055	-100.89	34.7853
166.055	-107.81	35.824
166.055	-105.3	36.8797
166.055	-108.39	37.9375
166.055	-107.44	39.0029
166.055	-108.31	40.068
166.055	-111.9	41.149
166.055	-100.87	42.2035
166.055	-116.21	43.2734
166.055	-107.85	44.3669
166.055	-109.17	45.4395
166.055	-106.73	46.508
166.055	-111.49	47.5849
166.055	-107.64	48.665
166.055	-108.24	49.7335
166.055	-104.81	50.7919
166.055	-116.91	51.8812
166.055	-110.52	52.9877
166.055	-101.69	54.0489
166.055	-104.43	55.0883
166.055	-106.23	56.1457
166.055	-120.44	57.2579
166.055	-106.89	58.372
166.055	-114.6	59.4688
166.055	-111.76	60.5803
166.055	-101.31	61.6522
166.055	-110.18	62.7185
166.055	-111.59	63.8216
166.055	-106.65	64.9121
166.055	-105.26	65.9799
166.055	-125.27	67.1091
166.055	-110.14	68.2523
166.055	-111.55	69.3639
166.055	-120.99	70.5079
166.055	-113.6	71.6579
166.055	-105.1	72.7714
166.055	-113.05	73.883
166.055	-103.38	74.9884
166.055	-139.09	76.1692
166.055	-125.36	77.392
166.055	-112.92	78.5732
166.055	-146.02	79.7973
166.055	-184.53	80.6931
166.055	-176.75	81.0689
166.055	-130.42	82.2302
166.055	-134.74	83.7368
166.055	-117.1	85.2224
166.055	-152.67	86.7339
166.055	-247.33	86.8858
208.734	-89	13.7186
208.734	-106.76	15.1001
208.734	-118.28	9.3085
208.734	-211.15	3.2977
250.172	-6.51	35.8191
250.172	-25.31	41.1813
250.172	-26.83	49.9726
250.172	-28.84	59.359
250.172	-32.21	69.6528
250.172	-36.86	81.3002
250.172	-43.05	94.707
250.172	-48.87	109.601
250.172	-54.45	125.586
250.172	-61.6	142.457
250.172	-70.6	159.977
250.172	-78.65	177.332
250.172	-85.09	193.73
250.172	-93.3	208.014
250.172	-102.02	218.764
250.172	-108.63	225.711
250.172	-111.39	229.22
250.172	-113.13	231.001
250.172	-116.22	230.925
250.172	-118.7	228.712
250.172	-115.53	226.763
250.172	-114.55	226.406
250.172	-113.21	226.939
250.172	-119.58	225.542
250.172	-112.71	224.337
250.172	-116.41	224.348
250.172	-113.21	224.169
250.172	-113.01	225.297
250.172	-119.35	224.067
250.172	-123.3	217.765
250.172	-117.77	212.335
250.172	-124.06	206.488
250.172	-125.61	196.323
250.172	-130.09	182.755
250.172	-123.78	170.546
250.172	-122.7	162.405
250.172	-157.17	131.214
250.172	-149.03	117.301
250.172	-165.36	107.204
250.172	-194.18	74.446
250.172	-168.15	35.2268
250.172	-162.41	69.7025
250.172	-93.55	88.1413
286.641	-9.72	15.0517
286.641	-18.75	11.6988
286.641	-21.87	10.0041
286.641	-24.68	9.2103
286.641	-27.92	9.3348
286.641	-31.85	10.0352
286.641	-36.9	10.6008
286.641	-41.7	10.6465
286.641	-46.33	10.2038
286.641	-53.04	9.2447
286.641	-62.68	7.8712
286.641	-71.93	6.3773
286.641	-81.47	4.8979
286.641	-95.77	3.6411
286.641	-109.8	2.5333
286.641	-132.11	1.4565
286.641	-136.94	0.5307
286.641	-156.27	0.1321
286.641	-180.2	3.8457
286.641	-166.09	9.7189
286.641	-153.11	9.6331
286.641	-173.33	10.0585
