# Supplementary material for: Data for the subsurface characterization of Pahang River Basin with the application of Transient Electromagnetic geophysical surveys
Source: Data Brief. 2020 Apr 23;30:105491. doi: 10.1016/j.dib.2020.105491 (PMC7191212; doi:10.1016/j.dib.2020.105491)
Supplement: Supplementary file 32 [file mmc32.xls]

## Sheet: Sheet1
x	y	z
0	-7.21	20.7056
0	-53.99	23.1911
0	-43.56	27.1544
0	-42.2	30.6386
0	-46.07	34.2247
0	-51.22	38.1775
0	-58.09	42.6188
0	-64.41	47.596
0	-69.81	53.0383
0	-77.18	58.9623
0	-85.91	65.4719
0	-91.86	72.476
0	-97.73	79.8612
0	-102.51	87.5732
0	-104.04	95.4738
0	-106.88	103.501
0	-108.89	111.66
0	-107.11	119.825
0	-107.75	127.959
0	-106.28	136.071
0	-106.8	144.157
0	-105.81	152.23
0	-105.62	160.271
0	-106.24	168.324
0	-106.18	176.392
0	-106.32	184.462
0	-103.1	192.448
0	-106.41	200.438
0	-106.39	208.516
0	-111.64	216.736
0	-107.9	224.997
0	-110.96	233.24
0	-115.77	241.696
0	-120.48	250.39
0	-124.28	259.278
0	-124.57	268.258
0	-133.08	277.438
0	-126.26	286.646
0	-130.29	295.81
0	-115.24	304.723
0	-125.58	313.529
0	-125.58	322.57
24.375	-15.27	236.205
24.375	-33.53	250.714
24.375	-22.5	267.277
24.375	-27.74	282.196
24.375	-28.72	298.883
24.375	-30.59	316.381
24.375	-31.57	334.687
24.375	-32.19	353.446
24.375	-32.6	372.497
24.375	-32.75	391.709
24.375	-32.83	410.987
24.375	-32.91	430.31
24.375	-32.84	449.636
24.375	-32.66	468.891
24.375	-32.5	488.05
24.375	-32.27	507.096
24.375	-31.98	525.996
24.375	-31.78	544.756
24.375	-31.55	563.394
24.375	-31.32	581.903
24.375	-31.07	600.274
24.375	-30.73	618.479
24.375	-30.48	636.515
24.375	-30.2	654.399
24.375	-29.92	672.125
24.375	-29.76	689.727
24.375	-29.59	707.236
24.375	-29.37	724.631
24.375	-29.15	741.902
24.375	-28.92	759.045
24.375	-28.66	776.05
24.375	-28.47	792.927
24.375	-28.34	809.712
24.375	-28.22	826.428
24.375	-28.06	843.064
24.375	-27.99	859.634
24.375	-27.9	876.158
24.375	-27.81	892.632
24.375	-27.83	909.086
24.375	-27.81	925.539
24.375	-27.87	942.005
24.375	-27.96	958.515
24.375	-28.01	975.065
24.375	-28.11	991.657
24.375	-28.21	1008.31
24.375	-28.43	1025.05
24.375	-28.59	1041.89
24.375	-28.86	1058.86
24.375	-29.04	1075.96
24.375	-29.25	1093.17
24.375	-29.45	1110.49
24.375	-29.6	1127.91
24.375	-30.02	1145.5
24.375	-30.38	1163.3
24.375	-30.91	1181.36
24.375	-31.39	1199.71
24.375	-32.05	1218.37
24.375	-32.29	1237.3
24.375	-32.94	1256.48
24.375	-33.62	1276.04
24.375	-34.35	1295.98
24.375	-35.74	1316.45
24.375	-37.02	1337.6
24.375	-38.54	1359.45
24.375	-40.1	1382.07
24.375	-41.54	1405.46
24.375	-43.45	1429.3
24.375	-45.61	1452.12
24.375	-48.18	1472.54
24.375	-52.36	1485.51
24.375	-56.41	1487.09
24.375	-59.97	1480.14
24.375	-65.3	1465.66
24.375	-75.91	1443.38
24.375	-78.49	1418.13
24.375	-85.01	1392.02
24.375	-97.61	1366.73
24.375	-97.68	1343.64
41.7188	-2.62	5.3544
41.7188	-29.05	4.9053
41.7188	-32.59	4.244
41.7188	-35.5	3.5371
41.7188	-42.32	2.7614
41.7188	-54.01	1.8673
41.7188	-73.07	1.0044
41.7188	-90.71	0.4371
41.7188	-109.92	0.3164
41.7188	-118.83	0.567
41.7188	-134.93	1.2011
41.7188	-126.75	1.9567
41.7188	-130.22	2.64
41.7188	-127.99	3.3425
41.7188	-137.88	4.1625
41.7188	-146.47	5.2846
41.7188	-145.25	6.5311
41.7188	-157.11	7.9574
41.7188	-165.96	9.7334
41.7188	-159.88	11.5562
41.7188	-146.96	13.0581
41.7188	-170.07	14.7321
41.7188	-162.36	16.6421
41.7188	-170.5	18.5555
41.7188	-237.9	18.7157
41.7188	-179.63	17.8664
41.7188	-370.27	2.779
61.1719	-39.38	15.8688
61.1719	-49.23	16.1423
61.1719	-58.56	16.4751
61.1719	-67.37	16.8533
61.1719	-73.56	17.2575
61.1719	-78.89	17.6722
61.1719	-85.84	18.0834
61.1719	-94.47	18.4788
61.1719	-102.58	18.8273
61.1719	-111.02	19.0955
61.1719	-117.71	19.2512
61.1719	-122.45	19.2932
61.1719	-125.74	19.2368
61.1719	-133.35	19.0411
61.1719	-144.18	18.5539
61.1719	-136.67	18.0143
61.1719	-136.92	17.5893
61.1719	-144.77	17.0362
61.1719	-157.16	16.0928
61.1719	-160.03	14.8126
61.1719	-156.31	13.5526
61.1719	-163.53	12.2098
61.1719	-241.8	8.1335
81.9141	-91.36	32.5547
81.9141	-92.54	32.2186
81.9141	-92.89	31.8797
81.9141	-93.39	31.5393
81.9141	-99.96	31.1859
81.9141	-106.02	30.8094
81.9141	-103.43	30.4266
81.9141	-111.37	30.034
81.9141	-111.51	29.6266
81.9141	-113.05	29.2162
81.9141	-107.86	28.8125
81.9141	-107.63	28.4186
81.9141	-110.1	28.0207
81.9141	-112.86	27.6131
81.9141	-117.23	27.1926
81.9141	-113.76	26.7704
81.9141	-120.73	26.3418
81.9141	-126.31	25.8903
81.9141	-150.87	25.3754
81.9141	-136.34	24.7506
81.9141	-171.57	23.8537
81.9141	-210.17	21.2019
81.9141	-159.47	18.8238
81.9141	-208.26	8.1535
122.789	-7.13	3.8806
122.789	-27.68	5.8498
122.789	-31.95	9.2368
122.789	-34.61	13.0196
122.789	-38.55	17.1795
122.789	-42.77	21.8059
122.789	-48.06	26.974
122.789	-52.62	32.7006
122.789	-57.08	38.9323
122.789	-62.58	45.7149
122.789	-69.68	53.1798
122.789	-76.17	61.3588
122.789	-81.16	70.1131
122.789	-87.53	79.3966
122.789	-95.95	89.3053
122.789	-100.17	99.6818
122.789	-105.37	110.386
122.789	-109.49	121.359
122.789	-114.06	132.554
122.789	-116.26	143.897
122.789	-123.04	155.357
122.789	-118.86	166.85
122.789	-130.36	178.349
122.789	-132.21	189.816
122.789	-129.81	201.285
122.789	-131.66	212.755
122.789	-137.61	224.056
122.789	-137.55	235.21
122.789	-133.6	246.464
122.789	-144.35	257.548
122.789	-147.9	268.075
122.789	-144.99	278.556
122.789	-159.49	288.048
122.789	-155.99	296.294
122.789	-148.87	305.744
122.789	-145.47	316.385
122.789	-141.14	327.573
122.789	-125.47	339.26
122.789	-158.92	350.503
122.789	-149.81	359.833
122.789	-152.62	369.878
122.789	-137.53	381.314
122.789	-120.2	395.042
142.945	-8.81	11.2537
142.945	-21.85	12.2722
142.945	-16.36	13.5424
142.945	-23.21	14.8579
142.945	-21.76	16.3534
142.945	-25.02	17.9092
142.945	-25.94	19.6046
142.945	-28.94	21.4306
142.945	-32.04	23.4601
142.945	-34.96	25.6903
142.945	-37.57	28.1037
142.945	-40.17	30.6891
142.945	-42.64	33.4406
142.945	-44.96	36.3494
142.945	-47.21	39.4071
142.945	-50.28	42.6376
142.945	-54.25	46.0952
142.945	-58.29	49.8084
142.945	-61.64	53.7537
142.945	-64.42	57.8875
142.945	-68.24	62.2202
142.945	-70.93	66.7445
142.945	-73.45	71.4175
142.945	-77.12	76.2643
142.945	-81.08	81.3162
142.945	-84.43	86.56
142.945	-88.82	91.9997
142.945	-89.44	97.5601
142.945	-93.45	103.229
142.945	-96.13	109.045
142.945	-96.18	114.919
142.945	-99.26	120.854
142.945	-102.84	126.914
142.945	-103.43	133.049
142.945	-104.63	139.212
142.945	-107.09	145.433
142.945	-105.83	151.672
142.945	-109.51	157.942
142.945	-105.89	164.214
142.945	-111.62	170.511
142.945	-112.44	176.878
142.945	-110.18	183.232
142.945	-111.93	189.581
142.945	-115.25	195.975
142.945	-114.51	202.393
142.945	-110.67	208.769
142.945	-118.05	215.177
142.945	-116.66	221.622
142.945	-118.31	228.067
142.945	-115.04	234.507
142.945	-127.12	240.98
142.945	-106.69	247.421
142.945	-123.68	253.849
142.945	-117.48	260.323
142.945	-122.78	266.794
142.945	-119.21	273.271
142.945	-117.84	279.729
142.945	-125.99	286.209
142.945	-125.31	292.662
142.945	-122.85	299.125
142.945	-126.39	305.585
142.945	-126.41	312.032
142.945	-127.76	318.467
142.945	-132.53	324.833
142.945	-129.01	331.185
142.945	-132.16	337.542
142.945	-129.55	343.892
142.945	-123.76	350.337
142.945	-132.95	356.743
142.945	-114.94	363.249
142.945	-117.33	369.812
142.945	-109.75	376.356
142.945	-115.62	382.884
142.945	-147.86	389.359
142.945	-127.66	395.542
142.945	-144.74	401.82
142.945	-145.39	407.381
142.945	-137.42	413.448
142.945	-122.35	420.532
142.945	-130.94	427.69
142.945	-120.95	434.863
142.945	-118.81	442.08
142.945	-112.32	449.265
204.562	-11.17	10.1388
204.562	-17.23	9.7821
204.562	-21.75	9.31
204.562	-19.64	8.8153
204.562	-25.41	8.2865
204.562	-27.03	7.69
204.562	-31.98	7.0455
204.562	-36.8	6.3589
204.562	-41.64	5.6426
204.562	-47.03	4.9214
204.562	-52.85	4.2067
204.562	-59.03	3.5138
204.562	-66.41	2.8622
204.562	-82.54	2.3142
204.562	-99.21	1.9417
204.562	-99.19	1.6637
204.562	-119.73	1.4978
204.562	-148.05	1.5756
204.562	-144.93	1.7622
204.562	-166.61	1.9652
204.562	-191.65	2.1563
204.562	-135.74	2.3553
204.562	-210.41	2.5494
204.562	-243.54	2.7985
204.562	-280.25	3.4792
204.562	-183.46	2.9024
204.562	-135.15	3.0804
204.562	-119.77	3.2746
204.562	-165.67	3.6005
204.562	-270.6	4.0628
204.562	-161.6	4.5202
204.562	-185.16	4.3933
204.562	-174.26	4.2627
204.562	-138.43	4.1384
204.562	-159.39	4.0178
204.562	-167.24	3.8899
224.648	-4.64	8384.69
224.648	-4.7	8232.11
224.648	-4.83	8076.33
224.648	-5.07	7914.36
224.648	-5.55	7740.67
224.648	-6.03	7551.44
224.648	-6.51	7346.43
224.648	-7.19	7122.4
224.648	-8.18	6869.04
224.648	-9.19	6580.21
224.648	-10.21	6256.52
224.648	-11.7	5892.1
224.648	-13.95	5472.2
224.648	-16.36	4992.38
224.648	-18.96	4461.08
224.648	-22.76	3878.5
224.648	-28.87	3248.02
224.648	-35.75	2601.18
224.648	-43.46	1978.56
224.648	-54.09	1418.04
224.648	-76.19	1014
244.992	-55.09	1349.23
244.992	-64.21	988.646
244.992	-66.53	593.489
244.992	-67.63	187.994
265.641	-89	13.7186
265.641	-106.76	15.1001
265.641	-118.28	9.3085
265.641	-211.15	3.2977
285.82	-10.74	19.7754
285.82	-13.53	18.3419
285.82	-18.58	16.4452
285.82	-18.05	14.6496
285.82	-20.9	12.9102
285.82	-22.57	11.3662
285.82	-24.91	10.0385
285.82	-27.01	8.9502
285.82	-29.01	8.0879
285.82	-31.12	7.3016
285.82	-33.14	6.5813
285.82	-35.22	5.9105
285.82	-37.15	5.2912
285.82	-39.25	4.7188
285.82	-41.42	4.1892
285.82	-43.37	3.6923
285.82	-45.43	3.2259
285.82	-47.79	2.7925
285.82	-50.57	2.3958
285.82	-53.02	2.0392
285.82	-59.51	1.7578
285.82	-68.43	1.6455
285.82	-64.83	1.589
285.82	-64.82	1.4955
285.82	-73.41	1.4881
285.82	-68.27	1.5125
285.82	-69.77	1.5034
285.82	-76.72	1.5571
285.82	-90.22	1.7275
285.82	-82.92	1.9643
285.82	-75.26	2.0407
285.82	-77.54	2.1103
285.82	-85.68	2.2324
285.82	-88.02	2.4668
285.82	-101.24	2.6777
285.82	-102.24	2.9178
285.82	-119.78	2.4005
285.82	-106.54	1.4682
285.82	-88.67	2.0394
285.82	-103.4	2.5879
285.82	-116.76	2.6155
285.82	-93.13	2.9777
285.82	-101.88	3.8248
285.82	-151.26	2.4856
285.82	-109.12	0.3483
285.82	-105.76	4.2236
327.047	-1.68	41.0117
327.047	-7.19	41.6259
327.047	-34.87	44.5641
327.047	-34.79	49.4325
327.047	-37.73	54.501
327.047	-43.15	60.1543
327.047	-50.03	66.6672
327.047	-59.41	74.2527
327.047	-68.8	82.7986
327.047	-77.53	92.0963
327.047	-90.79	102.089
327.047	-108.21	112.684
327.047	-123.72	123.28
327.047	-140.31	133.011
327.047	-150.96	141.424
327.047	-167.28	148.284
327.047	-174.99	152.768
327.047	-185.99	155.121
327.047	-176.05	157.353
327.047	-190.45	159.077
327.047	-184.91	160.508
327.047	-177.89	160.252
327.047	-193.17	159.056
327.047	-214.48	162.422
327.047	-190.51	165.43
327.047	-195.24	165.855
327.047	-215.31	169.609
327.047	-230.09	176.07
327.047	-228.01	182.805
327.047	-181.86	190.694
327.047	-234.85	199.501
327.047	-206.63	209.977
327.047	-308.26	232.477
327.047	-179.3	243.612
327.047	-208.38	240.705
327.047	-238.38	243.648
327.047	-186.34	245.409
327.047	-178.07	243.933
327.047	-186.75	242.412
327.047	-162.51	242.662
327.047	-154.24	246.615
327.047	-164.44	250.457
327.047	-165.36	253.368
327.047	-124.08	260.876
347.484	-11.01	39.0529
347.484	-34.47	41.7
347.484	-38.88	45.9496
347.484	-41.2	50.5865
347.484	-45.68	55.6148
347.484	-52.38	61.2861
347.484	-62.12	67.8374
347.484	-71.45	75.1815
347.484	-80.51	83.0813
347.484	-91.27	91.3898
347.484	-104.46	99.99
347.484	-117.64	108.541
347.484	-125.26	116.757
347.484	-134.65	124.347
347.484	-149.86	130.704
347.484	-146.88	136.233
347.484	-158.23	141.196
347.484	-150.67	145.903
347.484	-167.17	149.821
347.484	-174.55	151.141
347.484	-159.93	153.248
347.484	-161.95	156.727
347.484	-170.63	159.041
347.484	-170.42	160.435
347.484	-172.33	161.643
347.484	-162.54	163.709
347.484	-183.67	164.54
347.484	-171.64	164.248
347.484	-161.94	167.535
347.484	-171.99	170.783
347.484	-173.34	172.791
347.484	-167.06	175.335
347.484	-182.15	176.921
347.484	-181.24	176.474
347.484	-172.6	175.221
347.484	-167.28	176.268
347.484	-146.77	180.126
347.484	-149.07	185.966
347.484	-145.88	191.867
347.484	-156.8	197.245
347.484	-142.79	202.832
347.484	-121	210.839
347.484	-124.96	219.501
