# Supplementary material for: Data for the subsurface characterization of Pahang River Basin with the application of Transient Electromagnetic geophysical surveys
Source: Data Brief. 2020 Apr 23;30:105491. doi: 10.1016/j.dib.2020.105491 (PMC7191212; doi:10.1016/j.dib.2020.105491)
Supplement: Supplementary file 33 [file mmc33.xls]

## Sheet: Sheet1
x	y	z
0	-26.91	69.9429
0	-27.29	72.4319
0	-29.1	75.0212
0	-33.91	77.9144
0	-40.66	81.3384
0	-48.97	85.4181
0	-56.55	90.1274
0	-63.76	95.3952
0	-72.67	101.228
0	-82.98	107.695
0	-89.17	114.66
0	-92.04	121.862
0	-96.65	129.261
0	-101.08	136.86
0	-98.33	144.494
0	-99.61	152.097
0	-98.19	159.698
0	-99.35	167.294
0	-93.36	174.79
0	-105.26	182.407
0	-94.94	190.058
0	-96.77	197.533
0	-97.96	205.07
0	-96.85	212.609
0	-99.07	220.171
0	-99.1	227.78
0	-92.51	235.253
0	-114.91	243.052
0	-101.78	251.042
0	-102.72	258.781
0	-103	266.546
0	-117.1	274.59
0	-112.48	282.758
0	-121.56	290.983
0	-120.38	299.31
0	-118.85	307.602
0	-125.79	315.965
0	-124.07	324.383
0	-128.92	332.804
0	-109.52	341.214
0	-126.76	349.596
0	-109.2	357.974
30.1875	-4.45	4.2571
30.1875	-49.9	3.9897
30.1875	-38.14	3.5977
30.1875	-36.26	3.2562
30.1875	-40.2	2.907
30.1875	-46.82	2.5188
30.1875	-55.6	2.0736
30.1875	-64.41	1.5829
30.1875	-72.92	1.0924
30.1875	-85.48	0.63
30.1875	-101.77	0.2436
30.1875	-115.28	0.0151
30.1875	-133.25	0.0509
30.1875	-140.77	0.3587
30.1875	-151.7	0.8811
30.1875	-172.04	1.8286
30.1875	-175.64	3.1404
30.1875	-175.13	4.509
30.1875	-184.62	6.0426
30.1875	-185.06	7.7584
30.1875	-210.34	9.9466
30.1875	-183	12.097
30.1875	-200.78	14.0719
30.1875	-204.7	16.4516
30.1875	-199.09	18.7985
30.1875	-204.51	21.1416
30.1875	-195	23.4052
30.1875	-196.22	25.5163
30.1875	-203.52	27.784
30.1875	-195.14	30.0319
30.1875	-263.88	33.372
49.125	-10.39	19.4124
49.125	-39.38	22.7376
49.125	-43.04	28.2446
49.125	-44.61	34.1006
49.125	-49.63	40.3974
49.125	-56.53	47.4913
49.125	-66.07	55.6661
49.125	-74.8	64.9014
49.125	-82.6	74.9677
49.125	-94.24	85.8957
49.125	-108.23	97.7827
49.125	-119.16	110.323
49.125	-131.17	123.118
49.125	-144.15	135.784
49.125	-157.92	147.432
49.125	-162.62	158.148
49.125	-168.47	168.104
49.125	-171.39	177.308
49.125	-177.83	185.707
49.125	-177.56	194.167
49.125	-176.39	202.506
49.125	-190.42	211.368
49.125	-197.59	221.49
49.125	-186.5	230.613
49.125	-191.11	239.579
49.125	-197.61	249.721
49.125	-205.89	263.095
49.125	-236.19	292.358
49.125	-238.45	336.991
49.125	-193.47	363.129
49.125	-189.86	363.264
49.125	-244.48	379.92
49.125	-162.87	383.877
49.125	-229.35	384.788
49.125	-159.77	384.909
49.125	-206.69	379.26
49.125	-157	373.545
49.125	-160.54	366.707
49.125	-139.73	360.743
49.125	-117.3	356.963
49.125	-174.06	352.613
49.125	-128.26	347.709
49.125	-138.27	344.614
92.9062	-91.36	32.5547
92.9062	-92.54	32.2186
92.9062	-92.89	31.8797
92.9062	-93.39	31.5393
92.9062	-99.96	31.1859
92.9062	-106.02	30.8094
92.9062	-103.43	30.4266
92.9062	-111.37	30.034
92.9062	-111.51	29.6266
92.9062	-113.05	29.2162
92.9062	-107.86	28.8125
92.9062	-107.63	28.4186
92.9062	-110.1	28.0207
92.9062	-112.86	27.6131
92.9062	-117.23	27.1926
92.9062	-113.76	26.7704
92.9062	-120.73	26.3418
92.9062	-126.31	25.8903
92.9062	-150.87	25.3754
92.9062	-136.34	24.7506
92.9062	-171.57	23.8537
92.9062	-210.17	21.2019
92.9062	-159.47	18.8238
92.9062	-208.26	8.1535
115.547	-3.21	15.7325
115.547	-27.06	12.9941
115.547	-14.37	10.5409
115.547	-25.02	8.0355
115.547	-23.3	6.07
115.547	-27.2	4.2901
115.547	-29.55	3.0431
115.547	-33.31	2.3172
115.547	-37.78	2.3149
115.547	-41.78	3.0348
115.547	-45.54	3.6245
115.547	-48.94	4.025
115.547	-52.03	4.2858
115.547	-55.08	4.4795
115.547	-57.39	4.6147
115.547	-60.95	4.7237
115.547	-64.62	4.8092
115.547	-67.53	4.8927
115.547	-70.8	4.9711
115.547	-75.05	5.0334
115.547	-76.31	5.0631
115.547	-79.53	5.0626
115.547	-83.07	4.9812
115.547	-84.45	4.8235
115.547	-89.26	4.5445
115.547	-95.09	4.059
115.547	-96.32	3.474
115.547	-104.94	2.9328
115.547	-86.03	2.283
115.547	-123.27	2.1425
115.547	-136.58	10.045
115.547	-103.62	14.9049
115.547	-107.1	13.313
115.547	-122.19	14.3816
115.547	-129.66	20.1464
115.547	-106.92	23.9626
115.547	-140.35	30.1164
115.547	-119.36	37.5998
115.547	-131.61	43.7309
115.547	-127.28	50.4153
115.547	-116.24	54.7189
115.547	-168.62	64.6513
115.547	-100.96	72.5905
177.891	-18.66	92.1472
177.891	-21.27	92.8773
177.891	-21.52	93.6598
177.891	-29.16	94.5867
177.891	-27.28	95.6181
177.891	-32.86	96.711
177.891	-33.77	97.9023
177.891	-38.49	99.1655
177.891	-43.04	100.547
177.891	-47.75	102.016
177.891	-52.41	103.552
177.891	-57.07	105.103
177.891	-61.87	106.653
177.891	-66.64	108.181
177.891	-71.34	109.65
177.891	-78.48	111.01
177.891	-89.33	112.11
177.891	-99.16	112.751
177.891	-108.68	112.78
177.891	-119.75	111.968
177.891	-128.92	110.172
177.891	-136.01	107.539
177.891	-148.08	103.697
177.891	-159.3	98.1939
177.891	-178.3	90.0735
177.891	-183.73	79.9104
177.891	-200.64	71.1875
177.891	-208.78	67.8802
177.891	-196.18	63.4222
177.891	-216.2	60.9437
177.891	-227.91	67.4472
177.891	-218.47	74.5876
177.891	-216.48	78.5246
177.891	-231.75	86.3643
177.891	-238.19	100.451
177.891	-226.1	112.865
177.891	-217.75	119.236
177.891	-265.42	136.903
177.891	-233.35	158.881
177.891	-218.39	167.857
177.891	-228.53	175.459
177.891	-211.91	181.244
177.891	-232.04	188.081
177.891	-208.69	193.95
177.891	-212.74	194.036
177.891	-211.68	194.897
177.891	-224.51	199.256
177.891	-219.51	205.96
177.891	-230.76	214.422
177.891	-208	219.656
177.891	-240.86	227.828
177.891	-208.11	236.03
177.891	-217.99	237.82
177.891	-250.47	251.952
177.891	-188.48	257.357
177.891	-206.38	249.551
177.891	-200.41	244.614
177.891	-234.38	247.336
177.891	-177.4	243.161
177.891	-195.46	228.93
177.891	-167.68	214.559
177.891	-178.35	199.942
177.891	-371.16	228.954
177.891	-210.77	263.584
177.891	-172.72	267.251
177.891	-184.76	266.048
177.891	-189.63	264.878
177.891	-168.06	263.467
177.891	-150.38	264.751
177.891	-169.8	265.897
177.891	-143.33	267.602
177.891	-182.61	268.292
177.891	-154.38	267.895
177.891	-119.72	273.69
177.891	-118.5	281.829
177.891	-131.45	289.365
177.891	-133.11	296.147
177.891	-126.2	303.2
177.891	-141.44	309.825
177.891	-133.9	315.951
177.891	-124.91	323.157
177.891	-120.05	331.076
177.891	-126.7	338.904
198.938	-4.41	29.6895
198.938	-9.29	28.6961
198.938	-9.2	27.5867
198.938	-13.19	26.3826
198.938	-12.91	25.0884
198.938	-14.67	23.7585
198.938	-16.45	22.4149
198.938	-19.87	21.0526
198.938	-22.63	19.672
198.938	-25.63	18.2813
198.938	-27.66	16.8827
198.938	-30.59	15.4754
198.938	-31.96	14.0203
198.938	-33.43	12.5211
198.938	-34.01	10.9902
198.938	-35.35	9.4071
198.938	-36.98	7.7325
198.938	-42.19	5.8114
198.938	-69.99	2.1306
241.641	-5.93	17.0712
241.641	-28.75	18.8154
241.641	-32.41	21.9015
241.641	-35.35	25.3225
241.641	-40.22	29.1396
241.641	-46.46	33.5188
241.641	-53.88	38.5587
241.641	-60.4	44.2291
241.641	-65.7	50.4046
241.641	-72.72	57.0851
241.641	-81.35	64.3419
241.641	-88.37	72.1201
241.641	-95.39	80.3034
241.641	-101.36	88.777
241.641	-107.93	97.413
241.641	-114.54	106.163
241.641	-115.44	114.917
241.641	-119.22	123.673
241.641	-119.68	132.431
241.641	-124.66	141.186
241.641	-116.93	149.989
241.641	-123.45	158.792
241.641	-125.24	167.516
241.641	-123.37	176.241
241.641	-123.39	184.999
241.641	-123.34	193.757
241.641	-135.6	202.304
241.641	-127.96	210.771
241.641	-134.03	219.265
241.641	-138.6	227.363
241.641	-122.97	235.964
241.641	-129.93	244.715
241.641	-136.77	253.183
241.641	-130.05	261.645
241.641	-169.49	268.078
241.641	-140.89	273.267
241.641	-137.55	282.787
241.641	-155.3	291.381
241.641	-144.5	299.377
241.641	-128.55	309.672
241.641	-127.32	320.749
241.641	-115.07	332.059
241.641	-120.58	343.365
258.516	-6.51	35.8191
258.516	-25.31	41.1813
258.516	-26.83	49.9726
258.516	-28.84	59.359
258.516	-32.21	69.6528
258.516	-36.86	81.3002
258.516	-43.05	94.707
258.516	-48.87	109.601
258.516	-54.45	125.586
258.516	-61.6	142.457
258.516	-70.6	159.977
258.516	-78.65	177.332
258.516	-85.09	193.73
258.516	-93.3	208.014
258.516	-102.02	218.764
258.516	-108.63	225.711
258.516	-111.39	229.22
258.516	-113.13	231.001
258.516	-116.22	230.925
258.516	-118.7	228.712
258.516	-115.53	226.763
258.516	-114.55	226.406
258.516	-113.21	226.939
258.516	-119.58	225.542
258.516	-112.71	224.337
258.516	-116.41	224.348
258.516	-113.21	224.169
258.516	-113.01	225.297
258.516	-119.35	224.067
258.516	-123.3	217.765
258.516	-117.77	212.335
258.516	-124.06	206.488
258.516	-125.61	196.323
258.516	-130.09	182.755
258.516	-123.78	170.546
258.516	-122.7	162.405
258.516	-157.17	131.214
258.516	-149.03	117.301
258.516	-165.36	107.204
258.516	-194.18	74.446
258.516	-168.15	35.2268
258.516	-162.41	69.7025
258.516	-93.55	88.1413
305.297	-60.66	4.8948
305.297	-62.42	4.7231
305.297	-65.59	4.5445
305.297	-63.11	4.365
305.297	-66.13	4.1847
305.297	-65.76	4.0007
305.297	-68.87	3.8129
305.297	-72.47	3.6157
305.297	-70.43	3.4164
305.297	-74.81	3.2138
305.297	-74.63	3.0053
305.297	-83.16	2.7852
305.297	-86.22	2.5489
305.297	-93.49	2.2982
305.297	-93.56	2.0374
305.297	-104.96	1.762
305.297	-102.75	1.4767
305.297	-145.97	1.1684
305.297	-131.73	0.8551
305.297	-371.09	0.6205
325.477	-11.4	155.195
325.477	-63.16	164.272
325.477	-47.6	177.727
325.477	-43.77	188.837
325.477	-52.84	200.579
325.477	-65.99	215.011
325.477	-44.53	228.438
325.477	-42.93	239.076
325.477	-49.3	250.29
325.477	-53.92	262.833
325.477	-46.26	275.009
325.477	-51.1	286.843
325.477	-47.54	298.832
325.477	-48.41	310.495
325.477	-48.23	322.242
325.477	-47.84	333.921
325.477	-47.94	345.565
325.477	-47.48	357.164
325.477	-47.59	368.721
325.477	-47.36	380.264
325.477	-47.46	391.792
325.477	-47.67	403.356
325.477	-47.94	414.979
325.477	-48.51	426.704
325.477	-49.08	438.567
325.477	-49.58	450.559
325.477	-50.31	462.699
325.477	-51.12	475.025
325.477	-51.53	487.5
325.477	-52.79	500.177
325.477	-54.2	513.176
325.477	-54.67	526.404
325.477	-58.19	540.114
325.477	-59.42	554.399
325.477	-63.18	569.286
325.477	-67.69	585.153
325.477	-75.25	602.026
325.477	-78.49	618.113
325.477	-99.4	631.241
325.477	-100.17	642.072
325.477	-109.29	651.714
325.477	-107.96	660.475
325.477	-134.01	666.857
