# Supplementary material for: Data for the subsurface characterization of Pahang River Basin with the application of Transient Electromagnetic geophysical surveys
Source: Data Brief. 2020 Apr 23;30:105491. doi: 10.1016/j.dib.2020.105491 (PMC7191212; doi:10.1016/j.dib.2020.105491)
Supplement: Supplementary file 34 [file mmc34.xlsx]

## Sheet: JENGKA A1_APPCOND_SPIKER
APPARENT CONDUCTIVITY DATA
noRecs: 1
START sounding # 1 (0/1)
Line: 1	Station: 1
Easting: 0	Northing: 0	mRl: 0.00
nPts: 27
Point	AC(mS/m)	Depth(m)
1	8.5136	5.69
2	6.5519	36.49
3	6.0662	35.08
4	5.4211	33.32
5	4.8049	35.66
6	4.5399	40.31
7	4.7895	45.91
8	5.5621	50.73
9	6.8326	54.63
10	7.705	59.8
11	7.6452	66.1
12	6.8572	72.12
13	5.773	77.64
14	4.7296	80.9
15	3.8617	84.13
16	3.5348	87.8
17	3.7567	91.14
18	5.4769	96.39
19	7.9863	95.53
20	12.7568	106.3
21	16.6923	92.88
22	21.8265	110.1
23	33.4051	112.54
24	45.3326	111.09
25	54.0957	103.61
26	69.4277	130.16
27	31.9143	169.87
END sounding #1
