# Supplementary material for: Data for the subsurface characterization of Pahang River Basin with the application of Transient Electromagnetic geophysical surveys
Source: Data Brief. 2020 Apr 23;30:105491. doi: 10.1016/j.dib.2020.105491 (PMC7191212; doi:10.1016/j.dib.2020.105491)
Supplement: Supplementary file 35 [file mmc35.xlsx]

## Sheet: JENGKA B1_APPCOND_SPIKER
APPARENT CONDUCTIVITY DATA
noRecs: 1
START sounding # 1 (0/1)
Line: 1	Station: 1
Easting: 0	Northing: 0	mRl: 0.00
nPts: 83
Point	AC(mS/m)	Depth(m)
1	45.0038	10.23
2	46.59	23.88
3	48.2905	12.7
4	49.8872	21.64
5	51.6809	16.96
6	53.4212	20.48
7	55.3122	20.24
8	57.2694	21.92
9	59.3826	23.64
10	61.6538	25.36
11	64.0824	27.08
12	66.666	28.77
13	69.4012	30.42
14	72.2773	31.92
15	75.2843	33.41
16	78.4455	35.57
17	81.8111	38.39
18	85.3972	41.16
19	89.1871	43.71
20	93.1697	46.36
21	97.34	48.97
22	101.675	51.2
23	106.163	53.72
24	110.831	56.98
25	115.72	61.2
26	120.829	64.95
27	126.129	68.75
28	131.572	71.22
29	137.139	74.82
30	142.809	77.05
31	148.543	79.11
32	154.347	82.36
33	160.214	85.65
34	166.122	87.83
35	172.05	89.44
36	177.994	91.17
37	183.953	93.93
38	189.913	93.17
39	195.872	93.21
40	201.831	97.13
41	207.79	96.87
42	213.736	100.23
43	219.679	97.22
44	225.628	99.33
45	231.567	98.8
46	237.484	103.11
47	243.384	101.67
48	249.299	100.57
49	255.214	101.67
50	261.128	100.85
51	267.045	100.92
52	272.959	101.62
53	278.857	103.38
54	284.699	106.79
55	290.487	107.31
56	296.239	108.54
57	301.989	107.48
58	307.707	110.09
59	313.422	107.62
60	319.22	105.95
61	324.865	115.26
62	330.401	110.66
63	336.067	110.9
64	341.631	115
65	346.642	125.2
66	351.448	118.99
67	356.072	128.55
68	360.394	123.5
69	364.587	130.46
70	363.864	161.01
71	362.554	132.87
72	365.235	144.68
73	369.824	118.7
74	376.717	118.27
75	383.08	128.98
76	385.805	153.44
77	391.837	111.5
78	398.866	143.66
79	405.647	114.75
80	415.118	112.82
81	424.767	108.74
82	434	126.36
83	443.536	101.21
END sounding #1
