# Supplementary material for: Data for the subsurface characterization of Pahang River Basin with the application of Transient Electromagnetic geophysical surveys
Source: Data Brief. 2020 Apr 23;30:105491. doi: 10.1016/j.dib.2020.105491 (PMC7191212; doi:10.1016/j.dib.2020.105491)
Supplement: Supplementary file 36 [file mmc36.xlsx]

## Sheet: JENGKA C1_APPCOND_SPIKER
APPARENT CONDUCTIVITY DATA
noRecs: 3
START sounding # 1 (0/3)
Line: 1	Station: 1
Easting: 0	Northing: 0	mRl: 0.00
nPts: 62
Point	AC(mS/m)	Depth(m)
1	19.468	10.01
2	17.4035	16.09
3	15.031	13.9
4	13.0288	18.39
5	11.6415	17.66
6	10.5447	20.17
7	9.987	20.95
8	11.1219	23.34
9	14.3141	25.95
10	16.2297	28.47
11	16.7712	30.83
12	16.0599	32.99
13	15.1526	34.98
14	14.1759	36.96
15	13.2539	38.82
16	12.4535	41.14
17	11.8771	43.98
18	11.5487	46.72
19	11.4216	49.24
20	11.4469	51.15
21	11.6026	53.19
22	11.9586	55.1
23	12.4927	56.64
24	13.2145	59.3
25	13.9216	62.76
26	14.6033	63.98
27	15.2658	66.69
28	16.0887	69.69
29	17.0837	71.4
30	18.2348	74.51
31	19.3466	75.35
32	20.3417	77.09
33	21.3446	81.01
34	22.4602	83.19
35	23.5654	86.23
36	25.2831	91.17
37	27.11	92.55
38	28.9635	93.45
39	29.0694	99.48
40	29.3966	99.78
41	31.1774	104.33
42	35.4488	111.35
43	40.2866	113.48
44	43.7932	113.09
45	42.5932	122.88
46	40.4836	117.57
47	33.9639	135.89
48	33.3182	138.05
49	37.5888	132.46
50	41.0678	142.58
51	40.7335	135.12
52	44.4849	161.52
53	43.6952	154.13
54	43.5689	160.57
55	32.7805	169.39
56	23.8311	157.94
57	31.3024	145.89
58	36.8321	167.92
59	128.094	223.11
60	32.5623	221.84
61	113.278	239.23
62	25.932	206.46
END sounding #1
START sounding # 2 (1/3)
Line: 1	Station: 2
Easting: 0	Northing: 0	mRl: 0.00
nPts: 70
Point	AC(mS/m)	Depth(m)
1	13.8804	9.87
2	13.8766	16.14
3	13.8727	13.84
4	13.8711	18.36
5	13.8734	17.61
6	13.8774	20.12
7	13.8849	20.9
8	13.8989	23.28
9	13.9239	25.86
10	13.9606	28.39
11	14.0134	30.77
12	14.085	32.91
13	14.1782	34.89
14	14.2936	36.84
15	14.4323	38.68
16	14.5987	41.03
17	14.8024	43.94
18	15.0499	46.62
19	15.3408	49.14
20	15.6714	51.17
21	16.0374	53.04
22	16.4427	55.31
23	16.8803	56.4
24	17.3555	59.14
25	17.8842	61.82
26	18.4691	64.81
27	19.1038	66.86
28	19.7837	69.48
29	20.5105	71.76
30	21.2591	71.83
31	22.0499	76.35
32	22.8832	76.74
33	23.7572	81.4
34	24.6807	83.39
35	25.6308	85.44
36	26.6289	91.83
37	27.6461	89.47
38	28.6874	97.21
39	29.7415	92.78
40	30.8024	99.02
41	31.892	103.13
42	32.9938	110.79
43	34.0906	110.71
44	35.1831	115.64
45	36.2649	116.26
46	37.3194	125.16
47	38.3181	130.88
48	39.2751	143.08
49	40.2334	128.39
50	41.1908	144.75
51	42.1555	146.07
52	43.1167	142.32
53	44.0802	147.68
54	45.0425	146.26
55	46.0132	172.9
56	47.009	168.3
57	48.0052	173.69
58	49.0112	178.05
59	50.064	192.96
60	51.0759	161.21
61	50.2319	254.84
62	26.6343	269.42
63	29.9576	152.62
64	36.0068	227.78
65	29.3876	239.79
66	35.8205	176.47
67	47.0016	167.25
68	48.0803	290.26
69	47.1001	175.26
70	73.1007	184.2
END sounding #2
START sounding # 3 (2/3)
Line: 1	Station: 3
Easting: 0	Northing: 0	mRl: 0.00
nPts: 61
Point	AC(mS/m)	Depth(m)
1	15.7757	9.64
2	15.6379	16.11
3	15.4818	13.71
4	15.3226	18.32
5	15.1581	17.53
6	14.9911	20.07
7	14.8194	20.83
8	14.6539	23.21
9	14.4977	25.8
10	14.3426	28.32
11	14.196	30.72
12	14.0646	32.88
13	13.9565	34.86
14	13.875	36.82
15	13.8226	38.63
16	13.8066	40.95
17	13.8423	43.92
18	13.9429	46.62
19	14.1057	48.95
20	14.3283	51.18
21	14.6097	53.25
22	14.9435	54.81
23	15.3264	56.63
24	15.7729	59.18
25	16.2986	62.14
26	16.9003	64.57
27	17.5685	66.9
28	18.2981	69.26
29	19.0874	71.6
30	19.9328	74.12
31	20.8155	75.18
32	21.73	77.34
33	22.6962	81.53
34	23.6949	83.18
35	24.7119	87.62
36	25.735	89.04
37	26.7523	92.3
38	27.7348	99.43
39	28.7222	91.29
40	29.7082	99.71
41	30.5652	107.73
42	31.3047	109.09
43	31.9552	113.61
44	32.4981	114.53
45	32.9041	120.49
46	33.2478	117.78
47	33.5138	124.53
48	33.486	135.24
49	33.3707	130.71
50	33.2004	142.5
51	33.5662	148.85
52	34.2692	152.82
53	35.2513	156.25
54	36.2339	152.84
55	37.9726	178.63
56	39.9396	161.5
57	41.9183	179.07
58	32.1276	259.09
59	21.8315	167.21
60	37.7618	145.92
61	53.6889	167.13
END sounding #3
