# Supplementary material for: Data for the subsurface characterization of Pahang River Basin with the application of Transient Electromagnetic geophysical surveys
Source: Data Brief. 2020 Apr 23;30:105491. doi: 10.1016/j.dib.2020.105491 (PMC7191212; doi:10.1016/j.dib.2020.105491)
Supplement: Supplementary file 37 [file mmc37.xlsx]

## Sheet: JENGKA D1_APPCOND_SPIKER
APPARENT CONDUCTIVITY DATA
noRecs: 1
START sounding # 1 (0/1)
Line: 1	Station: 1
Easting: 0	Northing: 0	mRl: 0.00
nPts: 51
Point	AC(mS/m)	Depth(m)
1	18.4173	9.55
2	15.598	27.18
3	13.0539	14.24
4	10.3876	25.1
5	8.1794	19.76
6	5.8755	24.31
7	4.1134	24.2
8	2.6446	26.72
9	1.7751	29.11
10	1.6055	31.47
11	2.4209	33.72
12	4.1383	35.69
13	6.8652	37.76
14	10.497	39.7
15	14.6349	41.52
16	17.0392	44.1
17	17.5144	47.61
18	16.7352	50.89
19	15.4197	54.12
20	14.0471	57.14
21	12.8268	60.18
22	11.807	63.1
23	10.9544	65.91
24	10.2873	70.23
25	9.8295	75.8
26	9.4945	80.79
27	9.1989	86.06
28	8.9014	90.18
29	8.6041	94.2
30	8.3111	98.32
31	8.0565	102.02
32	7.8855	105.86
33	7.9119	115.72
34	8.1164	120.87
35	8.4094	123.3
36	8.7934	125.92
37	9.3284	132.97
38	9.5259	143.55
39	9.6065	137.29
40	9.5053	150.08
41	8.9558	150.21
42	7.7536	164.28
43	7.6277	165.21
44	8.6409	175.37
45	9.2957	161.72
46	10.0873	190.25
47	11.4476	158.67
48	15.1791	177.55
49	14.7756	193.92
50	23.4502	217.71
51	28.6547	184.36
END sounding #1
