# Supplementary material for: Data for the subsurface characterization of Pahang River Basin with the application of Transient Electromagnetic geophysical surveys
Source: Data Brief. 2020 Apr 23;30:105491. doi: 10.1016/j.dib.2020.105491 (PMC7191212; doi:10.1016/j.dib.2020.105491)
Supplement: Supplementary file 38 [file mmc38.xlsx]

## Sheet: JENGKA E1_APPCOND_SPIKER
APPARENT CONDUCTIVITY DATA
noRecs: 1
START sounding # 1 (0/1)
Line: 1	Station: 1
Easting: 0	Northing: 0	mRl: 0.00
nPts: 42
Point	AC(mS/m)	Depth(m)
1	20.7056	7.21
2	23.1911	53.99
3	27.1544	43.56
4	30.6386	42.2
5	34.2247	46.07
6	38.1775	51.22
7	42.6188	58.09
8	47.596	64.41
9	53.0383	69.81
10	58.9623	77.18
11	65.4719	85.91
12	72.476	91.86
13	79.8612	97.73
14	87.5732	102.51
15	95.4738	104.04
16	103.501	106.88
17	111.66	108.89
18	119.825	107.11
19	127.959	107.75
20	136.071	106.28
21	144.157	106.8
22	152.23	105.81
23	160.271	105.62
24	168.324	106.24
25	176.392	106.18
26	184.462	106.32
27	192.448	103.1
28	200.438	106.41
29	208.516	106.39
30	216.736	111.64
31	224.997	107.9
32	233.24	110.96
33	241.696	115.77
34	250.39	120.48
35	259.278	124.28
36	268.258	124.57
37	277.438	133.08
38	286.646	126.26
39	295.81	130.29
40	304.723	115.24
41	313.529	125.58
42	322.57	125.58
END sounding #1
