# Supplementary material for: Data for the subsurface characterization of Pahang River Basin with the application of Transient Electromagnetic geophysical surveys
Source: Data Brief. 2020 Apr 23;30:105491. doi: 10.1016/j.dib.2020.105491 (PMC7191212; doi:10.1016/j.dib.2020.105491)
Supplement: Supplementary file 39 [file mmc39.xlsx]

## Sheet: JENGKA F1L_APPCOND_SPIKER
APPARENT CONDUCTIVITY DATA
noRecs: 1
START sounding # 1 (0/1)
Line: 1	Station: 1
Easting: 0	Northing: 0	mRl: 0.00
nPts: 43
Point	AC(mS/m)	Depth(m)
1	3.8806	7.13
2	5.8498	27.68
3	9.2368	31.95
4	13.0196	34.61
5	17.1795	38.55
6	21.8059	42.77
7	26.974	48.06
8	32.7006	52.62
9	38.9323	57.08
10	45.7149	62.58
11	53.1798	69.68
12	61.3588	76.17
13	70.1131	81.16
14	79.3966	87.53
15	89.3053	95.95
16	99.6818	100.17
17	110.386	105.37
18	121.359	109.49
19	132.554	114.06
20	143.897	116.26
21	155.357	123.04
22	166.85	118.86
23	178.349	130.36
24	189.816	132.21
25	201.285	129.81
26	212.755	131.66
27	224.056	137.61
28	235.21	137.55
29	246.464	133.6
30	257.548	144.35
31	268.075	147.9
32	278.556	144.99
33	288.048	159.49
34	296.294	155.99
35	305.744	148.87
36	316.385	145.47
37	327.573	141.14
38	339.26	125.47
39	350.503	158.92
40	359.833	149.81
41	369.878	152.62
42	381.314	137.53
43	395.042	120.2
END sounding #1
