# Supplementary material for: Data for the subsurface characterization of Pahang River Basin with the application of Transient Electromagnetic geophysical surveys
Source: Data Brief. 2020 Apr 23;30:105491. doi: 10.1016/j.dib.2020.105491 (PMC7191212; doi:10.1016/j.dib.2020.105491)
Supplement: Supplementary file 40 [file mmc40.xlsx]

## Sheet: JENGKA RE G1_APPCOND_SPIKER
APPARENT CONDUCTIVITY DATA
noRecs: 1
START sounding # 1 (0/1)
Line: 1	Station: 1
Easting: 0	Northing: 0	mRl: 0.00
nPts: 21
Point	AC(mS/m)	Depth(m)
1	8384.69	4.64
2	8232.11	4.7
3	8076.33	4.83
4	7914.36	5.07
5	7740.67	5.55
6	7551.44	6.03
7	7346.43	6.51
8	7122.4	7.19
9	6869.04	8.18
10	6580.21	9.19
11	6256.52	10.21
12	5892.1	11.7
13	5472.2	13.95
14	4992.38	16.36
15	4461.08	18.96
16	3878.5	22.76
17	3248.02	28.87
18	2601.18	35.75
19	1978.56	43.46
20	1418.04	54.09
21	1014	76.19
END sounding #1
