# Supplementary material for: Data for the subsurface characterization of Pahang River Basin with the application of Transient Electromagnetic geophysical surveys
Source: Data Brief. 2020 Apr 23;30:105491. doi: 10.1016/j.dib.2020.105491 (PMC7191212; doi:10.1016/j.dib.2020.105491)
Supplement: Supplementary file 41 [file mmc41.xlsx]

## Sheet: JENGKA H1_APPCOND_SPIKER
APPARENT CONDUCTIVITY DATA
noRecs: 1
START sounding # 1 (0/1)
Line: 1	Station: 1
Easting: 0	Northing: 0	mRl: 0.00
nPts: 44
Point	AC(mS/m)	Depth(m)
1	41.0117	1.68
2	41.6259	7.19
3	44.5641	34.87
4	49.4325	34.79
5	54.501	37.73
6	60.1543	43.15
7	66.6672	50.03
8	74.2527	59.41
9	82.7986	68.8
10	92.0963	77.53
11	102.089	90.79
12	112.684	108.21
13	123.28	123.72
14	133.011	140.31
15	141.424	150.96
16	148.284	167.28
17	152.768	174.99
18	155.121	185.99
19	157.353	176.05
20	159.077	190.45
21	160.508	184.91
22	160.252	177.89
23	159.056	193.17
24	162.422	214.48
25	165.43	190.51
26	165.855	195.24
27	169.609	215.31
28	176.07	230.09
29	182.805	228.01
30	190.694	181.86
31	199.501	234.85
32	209.977	206.63
33	232.477	308.26
34	243.612	179.3
35	240.705	208.38
36	243.648	238.38
37	245.409	186.34
38	243.933	178.07
39	242.412	186.75
40	242.662	162.51
41	246.615	154.24
42	250.457	164.44
43	253.368	165.36
44	260.876	124.08
END sounding #1
